# Supplementary material for: Thermally boosted upconversion and downshifting luminescence in Sc2(MoO4)3:Yb/Er with two-dimensional negative thermal expansion
Source: Nat Commun. 2022 Apr 19;13:2090. doi: 10.1038/s41467-022-29784-6 (PMC9019035; doi:10.1038/s41467-022-29784-6)
Supplement: Supplementary file 3 — Source Data [file 41467_2022_29784_MOESM3_ESM.xlsx]

## Sheet: Figure 2a
Figure 2a
		2 theta (degree)	Temperature (K)	Intensity
		5.50569	298	337.992
		5.51885	298	337.96
		5.53201	298	337.766
		5.54516	298	337.888
		5.55832	298	338.044
		5.57147	298	338.234
		5.58463	298	337.894
		5.59779	298	337.983
		5.61094	298	338.092
		5.6241	298	338.557
		5.63725	298	338.452
		5.65041	298	338.022
		5.66356	298	338.364
		5.67672	298	338.633
		5.68988	298	338.796
		5.70303	298	338.066
		5.71619	298	337.732
		5.72934	298	338.064
		5.7425	298	338.002
		5.75566	298	338.038
		5.76881	298	337.591
		5.78197	298	337.303
		5.79512	298	337.837
		5.80828	298	338.648
		5.82143	298	339.446
		5.83459	298	340.364
		5.84775	298	342.259
		5.8609	298	345.946
		5.87406	298	352.03
		5.88721	298	363.724
		5.90037	298	385.552
		5.91352	298	421.057
		5.92668	298	468.438
		5.93984	298	520.353
		5.95299	298	563.888
		5.96615	298	587.75
		5.9793	298	586.008
		5.99246	298	560.451
		6.00562	298	520.143
		6.01877	298	475.331
		6.03193	298	432.135
		6.04508	298	396.535
		6.05824	298	370.748
		6.07139	298	354.926
		6.08455	298	346.081
		6.09771	298	341.476
		6.11086	298	339.196
		6.12402	298	337.629
		6.13717	298	336.557
		6.15033	298	335.954
		6.16348	298	335.817
		6.17664	298	335.246
		6.1898	298	334.762
		6.20295	298	334.451
		6.21611	298	334.376
		6.22926	298	334.323
		6.24242	298	333.763
		5.50569	300.5	338.602
		5.51885	300.5	338.665
		5.53201	300.5	338.532
		5.54516	300.5	338.609
		5.55832	300.5	338.918
		5.57147	300.5	339.529
		5.58463	300.5	339.721
		5.59779	300.5	339.513
		5.61094	300.5	339.596
		5.6241	300.5	339.074
		5.63725	300.5	338.775
		5.65041	300.5	338.454
		5.66356	300.5	338.911
		5.67672	300.5	339.346
		5.68988	300.5	339.553
		5.70303	300.5	339.62
		5.71619	300.5	339.656
		5.72934	300.5	339.548
		5.7425	300.5	339.266
		5.75566	300.5	339.399
		5.76881	300.5	339.353
		5.78197	300.5	339.502
		5.79512	300.5	339.719
		5.80828	300.5	340.377
		5.82143	300.5	340.858
		5.83459	300.5	341.598
		5.84775	300.5	343.198
		5.8609	300.5	346.368
		5.87406	300.5	352.451
		5.88721	300.5	364.456
		5.90037	300.5	386.907
		5.91352	300.5	423.308
		5.92668	300.5	470.426
		5.93984	300.5	520.913
		5.95299	300.5	563.675
		5.96615	300.5	587.393
		5.9793	300.5	585.615
		5.99246	300.5	559.647
		6.00562	300.5	519.53
		6.01877	300.5	474.968
		6.03193	300.5	432.008
		6.04508	300.5	396.782
		6.05824	300.5	370.707
		6.07139	300.5	355.603
		6.08455	300.5	347.42
		6.09771	300.5	342.822
		6.11086	300.5	340.349
		6.12402	300.5	338.691
		6.13717	300.5	337.597
		6.15033	300.5	336.94
		6.16348	300.5	336.415
		6.17664	300.5	336.167
		6.1898	300.5	335.997
		6.20295	300.5	335.938
		6.21611	300.5	335.383
		6.22926	300.5	335.343
		6.24242	300.5	335.234
		5.50569	303	338.864
		5.51885	303	338.928
		5.53201	303	338.501
		5.54516	303	338.59
		5.55832	303	338.686
		5.57147	303	338.711
		5.58463	303	338.387
		5.59779	303	338.025
		5.61094	303	337.996
		5.6241	303	338.067
		5.63725	303	337.376
		5.65041	303	337.578
		5.66356	303	338.527
		5.67672	303	338.527
		5.68988	303	337.788
		5.70303	303	337.555
		5.71619	303	337.886
		5.72934	303	338.646
		5.7425	303	338.698
		5.75566	303	338.687
		5.76881	303	338.916
		5.78197	303	338.87
		5.79512	303	338.87
		5.80828	303	339.399
		5.82143	303	340.537
		5.83459	303	341.191
		5.84775	303	342.912
		5.8609	303	345.814
		5.87406	303	351.715
		5.88721	303	363.334
		5.90037	303	385.681
		5.91352	303	421.576
		5.92668	303	469.494
		5.93984	303	520.503
		5.95299	303	563.112
		5.96615	303	586.643
		5.9793	303	584.229
		5.99246	303	558.066
		6.00562	303	517.319
		6.01877	303	472.544
		6.03193	303	429.97
		6.04508	303	394.547
		6.05824	303	368.723
		6.07139	303	353.692
		6.08455	303	345.716
		6.09771	303	341.407
		6.11086	303	339.012
		6.12402	303	337.205
		6.13717	303	336.419
		6.15033	303	335.599
		6.16348	303	335.102
		6.17664	303	334.694
		6.1898	303	334.318
		6.20295	303	333.954
		6.21611	303	333.688
		6.22926	303	333.268
		6.24242	303	332.91
		5.50569	305.5	335.501
		5.51885	305.5	335.311
		5.53201	305.5	335.482
		5.54516	305.5	335.655
		5.55832	305.5	336.054
		5.57147	305.5	335.936
		5.58463	305.5	335.819
		5.59779	305.5	335.767
		5.61094	305.5	336.131
		5.6241	305.5	336.299
		5.63725	305.5	335.745
		5.65041	305.5	335.715
		5.66356	305.5	336.418
		5.67672	305.5	336.181
		5.68988	305.5	335.833
		5.70303	305.5	335.869
		5.71619	305.5	336.244
		5.72934	305.5	336.106
		5.7425	305.5	336.421
		5.75566	305.5	336.668
		5.76881	305.5	336.297
		5.78197	305.5	336.315
		5.79512	305.5	336.284
		5.80828	305.5	336.702
		5.82143	305.5	337.582
		5.83459	305.5	338.499
		5.84775	305.5	340.071
		5.8609	305.5	343.15
		5.87406	305.5	349.382
		5.88721	305.5	361.582
		5.90037	305.5	384.494
		5.91352	305.5	421.094
		5.92668	305.5	467.707
		5.93984	305.5	517.736
		5.95299	305.5	560.317
		5.96615	305.5	583.319
		5.9793	305.5	580.602
		5.99246	305.5	554.161
		6.00562	305.5	513.55
		6.01877	305.5	469.117
		6.03193	305.5	426.801
		6.04508	305.5	391.646
		6.05824	305.5	366.422
		6.07139	305.5	351.192
		6.08455	305.5	343.345
		6.09771	305.5	339.273
		6.11086	305.5	336.641
		6.12402	305.5	335.152
		6.13717	305.5	334.451
		6.15033	305.5	333.527
		6.16348	305.5	332.699
		6.17664	305.5	332.361
		6.1898	305.5	332.356
		6.20295	305.5	331.91
		6.21611	305.5	331.716
		6.22926	305.5	331.907
		6.24242	305.5	331.883
		5.50569	308	335.119
		5.51885	308	334.771
		5.53201	308	334.779
		5.54516	308	334.967
		5.55832	308	334.779
		5.57147	308	334.565
		5.58463	308	334.458
		5.59779	308	334.51
		5.61094	308	334.952
		5.6241	308	335.291
		5.63725	308	335.163
		5.65041	308	335.177
		5.66356	308	335.194
		5.67672	308	335.496
		5.68988	308	335.434
		5.70303	308	335.29
		5.71619	308	335.029
		5.72934	308	335.018
		5.7425	308	334.872
		5.75566	308	334.86
		5.76881	308	335.365
		5.78197	308	336.116
		5.79512	308	336.331
		5.80828	308	336.118
		5.82143	308	337.111
		5.83459	308	338.463
		5.84775	308	340.631
		5.8609	308	343.776
		5.87406	308	349.397
		5.88721	308	361.541
		5.90037	308	384.272
		5.91352	308	421.158
		5.92668	308	468.396
		5.93984	308	518.941
		5.95299	308	561.059
		5.96615	308	583.702
		5.9793	308	580.426
		5.99246	308	553.182
		6.00562	308	512.355
		6.01877	308	468.5
		6.03193	308	426.707
		6.04508	308	391.63
		6.05824	308	366.2
		6.07139	308	350.931
		6.08455	308	342.609
		6.09771	308	338.302
		6.11086	308	336.173
		6.12402	308	335.227
		6.13717	308	334.783
		6.15033	308	333.863
		6.16348	308	332.65
		6.17664	308	332.02
		6.1898	308	331.715
		6.20295	308	331.936
		6.21611	308	332.17
		6.22926	308	332.708
		6.24242	308	332.328
		5.50569	310.5	337.405
		5.51885	310.5	337.416
		5.53201	310.5	337.736
		5.54516	310.5	337.529
		5.55832	310.5	337.153
		5.57147	310.5	336.819
		5.58463	310.5	336.932
		5.59779	310.5	337.313
		5.61094	310.5	337.599
		5.6241	310.5	337.909
		5.63725	310.5	337.882
		5.65041	310.5	337.634
		5.66356	310.5	338.079
		5.67672	310.5	338.231
		5.68988	310.5	338.346
		5.70303	310.5	338.243
		5.71619	310.5	337.881
		5.72934	310.5	338.003
		5.7425	310.5	338.5
		5.75566	310.5	338.333
		5.76881	310.5	338.142
		5.78197	310.5	338.515
		5.79512	310.5	338.91
		5.80828	310.5	339.46
		5.82143	310.5	339.708
		5.83459	310.5	340.244
		5.84775	310.5	342.179
		5.8609	310.5	345.793
		5.87406	310.5	352.54
		5.88721	310.5	365.479
		5.90037	310.5	389.183
		5.91352	310.5	425.933
		5.92668	310.5	473.193
		5.93984	310.5	522.97
		5.95299	310.5	564.86
		5.96615	310.5	587.093
		5.9793	310.5	583.644
		5.99246	310.5	556.231
		6.00562	310.5	515.229
		6.01877	310.5	470.899
		6.03193	310.5	428.931
		6.04508	310.5	393.911
		6.05824	310.5	368.343
		6.07139	310.5	353.615
		6.08455	310.5	345.943
		6.09771	310.5	341.566
		6.11086	310.5	338.675
		6.12402	310.5	337.122
		6.13717	310.5	336.266
		6.15033	310.5	335.719
		6.16348	310.5	335.659
		6.17664	310.5	335.382
		6.1898	310.5	334.637
		6.20295	310.5	334.128
		6.21611	310.5	333.881
		6.22926	310.5	334.076
		6.24242	310.5	333.681
		5.50569	313	339.522
		5.51885	313	338.924
		5.53201	313	338.748
		5.54516	313	339.12
		5.55832	313	338.425
		5.57147	313	338.613
		5.58463	313	338.748
		5.59779	313	338.587
		5.61094	313	338.667
		5.6241	313	338.546
		5.63725	313	338.295
		5.65041	313	338.447
		5.66356	313	338.986
		5.67672	313	338.96
		5.68988	313	338.411
		5.70303	313	337.953
		5.71619	313	338.178
		5.72934	313	338.753
		5.7425	313	338.869
		5.75566	313	339.265
		5.76881	313	339.292
		5.78197	313	339.238
		5.79512	313	339.277
		5.80828	313	339.792
		5.82143	313	340.501
		5.83459	313	341.259
		5.84775	313	343.419
		5.8609	313	347.293
		5.87406	313	353.881
		5.88721	313	367.274
		5.90037	313	391.416
		5.91352	313	428.994
		5.92668	313	476
		5.93984	313	524.951
		5.95299	313	565.651
		5.96615	313	586.784
		5.9793	313	582.603
		5.99246	313	556.124
		6.00562	313	516.143
		6.01877	313	472.181
		6.03193	313	430.431
		6.04508	313	395.371
		6.05824	313	369.859
		6.07139	313	354.776
		6.08455	313	346.311
		6.09771	313	342.101
		6.11086	313	340.026
		6.12402	313	338.723
		6.13717	313	337.083
		6.15033	313	336.055
		6.16348	313	335.99
		6.17664	313	336.076
		6.1898	313	335.979
		6.20295	313	335.57
		6.21611	313	335.306
		6.22926	313	334.988
		6.24242	313	334.227
		5.50569	315.5	336.811
		5.51885	315.5	336.784
		5.53201	315.5	337.261
		5.54516	315.5	337.615
		5.55832	315.5	337.673
		5.57147	315.5	337.554
		5.58463	315.5	337.433
		5.59779	315.5	337.208
		5.61094	315.5	337.245
		5.6241	315.5	337.286
		5.63725	315.5	337.639
		5.65041	315.5	337.627
		5.66356	315.5	337.616
		5.67672	315.5	337.644
		5.68988	315.5	337.719
		5.70303	315.5	337.549
		5.71619	315.5	337.794
		5.72934	315.5	337.934
		5.7425	315.5	337.635
		5.75566	315.5	337.57
		5.76881	315.5	337.848
		5.78197	315.5	338.079
		5.79512	315.5	338.251
		5.80828	315.5	339.126
		5.82143	315.5	339.585
		5.83459	315.5	340.152
		5.84775	315.5	341.909
		5.8609	315.5	345.557
		5.87406	315.5	352.681
		5.88721	315.5	366.349
		5.90037	315.5	390.987
		5.91352	315.5	428.705
		5.92668	315.5	476.271
		5.93984	315.5	525.388
		5.95299	315.5	565.565
		5.96615	315.5	586.498
		5.9793	315.5	581.004
		5.99246	315.5	553.403
		6.00562	315.5	513.17
		6.01877	315.5	469.863
		6.03193	315.5	428.782
		6.04508	315.5	393.978
		6.05824	315.5	368.39
		6.07139	315.5	353.405
		6.08455	315.5	345.318
		6.09771	315.5	341.013
		6.11086	315.5	338.561
		6.12402	315.5	337.06
		6.13717	315.5	335.797
		6.15033	315.5	335.117
		6.16348	315.5	334.698
		6.17664	315.5	334.52
		6.1898	315.5	334.404
		6.20295	315.5	333.84
		6.21611	315.5	333.19
		6.22926	315.5	333.067
		6.24242	315.5	332.982
		5.50569	318	334.25
		5.51885	318	334.542
		5.53201	318	335.271
		5.54516	318	335.46
		5.55832	318	335.947
		5.57147	318	335.884
		5.58463	318	335.891
		5.59779	318	335.607
		5.61094	318	335.593
		5.6241	318	335.436
		5.63725	318	335.226
		5.65041	318	335.194
		5.66356	318	335.472
		5.67672	318	335.341
		5.68988	318	334.885
		5.70303	318	334.701
		5.71619	318	335.003
		5.72934	318	335.724
		5.7425	318	335.894
		5.75566	318	335.627
		5.76881	318	335.871
		5.78197	318	336.489
		5.79512	318	336.333
		5.80828	318	336.155
		5.82143	318	336.658
		5.83459	318	338.016
		5.84775	318	340.195
		5.8609	318	343.598
		5.87406	318	350.497
		5.88721	318	364.385
		5.90037	318	389.27
		5.91352	318	427.706
		5.92668	318	476.548
		5.93984	318	526.224
		5.95299	318	566.265
		5.96615	318	586.307
		5.9793	318	580.691
		5.99246	318	551.998
		6.00562	318	511.151
		6.01877	318	467.213
		6.03193	318	425.373
		6.04508	318	390.107
		6.05824	318	364.734
		6.07139	318	350.055
		6.08455	318	342.364
		6.09771	318	338.221
		6.11086	318	335.883
		6.12402	318	334.332
		6.13717	318	333.499
		6.15033	318	332.927
		6.16348	318	332.542
		6.17664	318	331.942
		6.1898	318	331.48
		6.20295	318	331.643
		6.21611	318	331.523
		6.22926	318	331.449
		6.24242	318	331.189
		5.50569	320.5	334.684
		5.51885	320.5	334.46
		5.53201	320.5	334.103
		5.54516	320.5	333.717
		5.55832	320.5	333.81
		5.57147	320.5	333.87
		5.58463	320.5	333.448
		5.59779	320.5	333.626
		5.61094	320.5	333.649
		5.6241	320.5	333.957
		5.63725	320.5	333.712
		5.65041	320.5	333.653
		5.66356	320.5	334.23
		5.67672	320.5	333.938
		5.68988	320.5	333.79
		5.70303	320.5	334.404
		5.71619	320.5	334.543
		5.72934	320.5	334.357
		5.7425	320.5	334.142
		5.75566	320.5	333.88
		5.76881	320.5	334.272
		5.78197	320.5	335.399
		5.79512	320.5	336.146
		5.80828	320.5	336.27
		5.82143	320.5	336.851
		5.83459	320.5	337.577
		5.84775	320.5	339.998
		5.8609	320.5	343.752
		5.87406	320.5	350.913
		5.88721	320.5	365.158
		5.90037	320.5	390.856
		5.91352	320.5	429.509
		5.92668	320.5	477.567
		5.93984	320.5	527.48
		5.95299	320.5	567.625
		5.96615	320.5	586.595
		5.9793	320.5	579.621
		5.99246	320.5	550.959
		6.00562	320.5	510.212
		6.01877	320.5	466.271
		6.03193	320.5	424.067
		6.04508	320.5	388.938
		6.05824	320.5	363.669
		6.07139	320.5	349.187
		6.08455	320.5	341.698
		6.09771	320.5	337.653
		6.11086	320.5	335.293
		6.12402	320.5	333.741
		6.13717	320.5	332.435
		6.15033	320.5	331.646
		6.16348	320.5	331.56
		6.17664	320.5	331.478
		6.1898	320.5	331.605
		6.20295	320.5	331.108
		6.21611	320.5	330.621
		6.22926	320.5	330.747
		6.24242	320.5	330.535
		5.50569	323	337.024
		5.51885	323	337.506
		5.53201	323	337.979
		5.54516	323	337.773
		5.55832	323	337.142
		5.57147	323	336.952
		5.58463	323	337.639
		5.59779	323	337.57
		5.61094	323	337.424
		5.6241	323	337.045
		5.63725	323	336.294
		5.65041	323	336.257
		5.66356	323	337.134
		5.67672	323	337.291
		5.68988	323	337.082
		5.70303	323	337.411
		5.71619	323	337.386
		5.72934	323	337.754
		5.7425	323	337.683
		5.75566	323	337.695
		5.76881	323	337.496
		5.78197	323	337.686
		5.79512	323	337.928
		5.80828	323	337.969
		5.82143	323	338.687
		5.83459	323	339.949
		5.84775	323	342.522
		5.8609	323	346.602
		5.87406	323	354.092
		5.88721	323	368.78
		5.90037	323	394.786
		5.91352	323	434.076
		5.92668	323	482.356
		5.93984	323	531.995
		5.95299	323	572.433
		5.96615	323	590.682
		5.9793	323	583.53
		5.99246	323	554.28
		6.00562	323	513.056
		6.01877	323	469.484
		6.03193	323	427.33
		6.04508	323	392.18
		6.05824	323	366.808
		6.07139	323	352.109
		6.08455	323	344.143
		6.09771	323	339.737
		6.11086	323	337.414
		6.12402	323	336.215
		6.13717	323	335.463
		6.15033	323	334.67
		6.16348	323	334.371
		6.17664	323	334.101
		6.1898	323	333.96
		6.20295	323	333.909
		6.21611	323	333.735
		6.22926	323	333.719
		6.24242	323	333.726
		5.50569	325.5	338.384
		5.51885	325.5	338.408
		5.53201	325.5	338.498
		5.54516	325.5	338.172
		5.55832	325.5	337.882
		5.57147	325.5	337.898
		5.58463	325.5	338.272
		5.59779	325.5	338.395
		5.61094	325.5	338.813
		5.6241	325.5	339.176
		5.63725	325.5	338.496
		5.65041	325.5	338.456
		5.66356	325.5	338.697
		5.67672	325.5	338.365
		5.68988	325.5	338.272
		5.70303	325.5	338.049
		5.71619	325.5	338.172
		5.72934	325.5	338.68
		5.7425	325.5	338.709
		5.75566	325.5	338.448
		5.76881	325.5	338.407
		5.78197	325.5	338.343
		5.79512	325.5	338.557
		5.80828	325.5	338.696
		5.82143	325.5	339.484
		5.83459	325.5	340.993
		5.84775	325.5	343.483
		5.8609	325.5	347.702
		5.87406	325.5	355.691
		5.88721	325.5	371.031
		5.90037	325.5	397.572
		5.91352	325.5	437.451
		5.92668	325.5	485.793
		5.93984	325.5	535.213
		5.95299	325.5	574.479
		5.96615	325.5	591.957
		5.9793	325.5	584.323
		5.99246	325.5	554.716
		6.00562	325.5	513.207
		6.01877	325.5	469.329
		6.03193	325.5	427.55
		6.04508	325.5	392.662
		6.05824	325.5	367.579
		6.07139	325.5	353.128
		6.08455	325.5	345.48
		6.09771	325.5	341.151
		6.11086	325.5	338.66
		6.12402	325.5	337.27
		6.13717	325.5	335.874
		6.15033	325.5	334.774
		6.16348	325.5	334.781
		6.17664	325.5	334.814
		6.1898	325.5	334.65
		6.20295	325.5	333.969
		6.21611	325.5	333.517
		6.22926	325.5	333.586
		6.24242	325.5	333.662
		5.50569	328	337.28
		5.51885	328	337.305
		5.53201	328	337.168
		5.54516	328	337.015
		5.55832	328	336.787
		5.57147	328	336.542
		5.58463	328	336.224
		5.59779	328	336.418
		5.61094	328	337.011
		5.6241	328	337.005
		5.63725	328	336.643
		5.65041	328	337.085
		5.66356	328	337.705
		5.67672	328	337.558
		5.68988	328	337.372
		5.70303	328	336.928
		5.71619	328	336.849
		5.72934	328	336.82
		5.7425	328	337.032
		5.75566	328	337.24
		5.76881	328	337.53
		5.78197	328	337.374
		5.79512	328	337.112
		5.80828	328	337.224
		5.82143	328	338.291
		5.83459	328	339.762
		5.84775	328	342.43
		5.8609	328	346.768
		5.87406	328	354.616
		5.88721	328	369.813
		5.90037	328	396.995
		5.91352	328	437.183
		5.92668	328	485.879
		5.93984	328	534.915
		5.95299	328	573.455
		5.96615	328	590.481
		5.9793	328	582.3
		5.99246	328	552.785
		6.00562	328	511.483
		6.01877	328	467.216
		6.03193	328	425.217
		6.04508	328	390.889
		6.05824	328	366.381
		6.07139	328	352.352
		6.08455	328	344.325
		6.09771	328	339.768
		6.11086	328	337.211
		6.12402	328	335.986
		6.13717	328	335.228
		6.15033	328	334.775
		6.16348	328	334.598
		6.17664	328	334.214
		6.1898	328	333.492
		6.20295	328	333.274
		6.21611	328	333.38
		6.22926	328	333.38
		6.24242	328	332.828
		5.50569	330.5	335.1
		5.51885	330.5	334.456
		5.53201	330.5	333.92
		5.54516	330.5	333.824
		5.55832	330.5	334.028
		5.57147	330.5	334.455
		5.58463	330.5	334.655
		5.59779	330.5	334.779
		5.61094	330.5	334.835
		5.6241	330.5	334.339
		5.63725	330.5	333.899
		5.65041	330.5	334.3
		5.66356	330.5	335.072
		5.67672	330.5	335.018
		5.68988	330.5	334.707
		5.70303	330.5	334.588
		5.71619	330.5	334.419
		5.72934	330.5	334.592
		5.7425	330.5	334.739
		5.75566	330.5	334.757
		5.76881	330.5	335.071
		5.78197	330.5	335.468
		5.79512	330.5	335.637
		5.80828	330.5	335.95
		5.82143	330.5	336.365
		5.83459	330.5	337.904
		5.84775	330.5	340.415
		5.8609	330.5	344.601
		5.87406	330.5	353.445
		5.88721	330.5	369.173
		5.90037	330.5	396.385
		5.91352	330.5	436.659
		5.92668	330.5	485.108
		5.93984	330.5	534.424
		5.95299	330.5	572.21
		5.96615	330.5	588.655
		5.9793	330.5	580.088
		5.99246	330.5	550.586
		6.00562	330.5	509.76
		6.01877	330.5	465.609
		6.03193	330.5	422.838
		6.04508	330.5	387.514
		6.05824	330.5	362.89
		6.07139	330.5	349.118
		6.08455	330.5	341.317
		6.09771	330.5	337.164
		6.11086	330.5	335.113
		6.12402	330.5	333.972
		6.13717	330.5	332.726
		6.15033	330.5	332.039
		6.16348	330.5	331.715
		6.17664	330.5	331.504
		6.1898	330.5	331.376
		6.20295	330.5	331.041
		6.21611	330.5	330.718
		6.22926	330.5	330.883
		6.24242	330.5	330.726
		5.50569	333	334.562
		5.51885	333	334.23
		5.53201	333	334.402
		5.54516	333	334.55
		5.55832	333	334.71
		5.57147	333	334.821
		5.58463	333	334.85
		5.59779	333	334.837
		5.61094	333	334.737
		5.6241	333	334.114
		5.63725	333	333.685
		5.65041	333	334.018
		5.66356	333	334.399
		5.67672	333	334.215
		5.68988	333	334.613
		5.70303	333	334.696
		5.71619	333	334.529
		5.72934	333	334.471
		5.7425	333	334.56
		5.75566	333	334.551
		5.76881	333	334.735
		5.78197	333	334.653
		5.79512	333	334.432
		5.80828	333	334.536
		5.82143	333	335.189
		5.83459	333	336.974
		5.84775	333	339.615
		5.8609	333	344.315
		5.87406	333	353.363
		5.88721	333	369.551
		5.90037	333	398.012
		5.91352	333	438.929
		5.92668	333	487.538
		5.93984	333	536.039
		5.95299	333	573.246
		5.96615	333	589.575
		5.9793	333	580.807
		5.99246	333	550.377
		6.00562	333	508.519
		6.01877	333	463.911
		6.03193	333	421.982
		6.04508	333	387.387
		6.05824	333	363.415
		6.07139	333	349.129
		6.08455	333	341.311
		6.09771	333	337.227
		6.11086	333	335.15
		6.12402	333	333.559
		6.13717	333	332.614
		6.15033	333	331.81
		6.16348	333	331.301
		6.17664	333	331.358
		6.1898	333	330.992
		6.20295	333	330.434
		6.21611	333	330.56
		6.22926	333	330.927
		6.24242	333	330.358
		5.50569	335.5	336.679
		5.51885	335.5	336.899
		5.53201	335.5	336.89
		5.54516	335.5	336.78
		5.55832	335.5	336.53
		5.57147	335.5	336.205
		5.58463	335.5	336.317
		5.59779	335.5	336.236
		5.61094	335.5	336.194
		5.6241	335.5	336.023
		5.63725	335.5	335.929
		5.65041	335.5	336.389
		5.66356	335.5	336.388
		5.67672	335.5	336.161
		5.68988	335.5	336.253
		5.70303	335.5	336.772
		5.71619	335.5	336.681
		5.72934	335.5	336.115
		5.7425	335.5	336.053
		5.75566	335.5	336.239
		5.76881	335.5	336.878
		5.78197	335.5	337.195
		5.79512	335.5	336.844
		5.80828	335.5	337.091
		5.82143	335.5	338.098
		5.83459	335.5	339.417
		5.84775	335.5	341.857
		5.8609	335.5	346.374
		5.87406	335.5	355.114
		5.88721	335.5	372.116
		5.90037	335.5	401.128
		5.91352	335.5	442.36
		5.92668	335.5	490.819
		5.93984	335.5	539.021
		5.95299	335.5	576.58
		5.96615	335.5	592.241
		5.9793	335.5	582.878
		5.99246	335.5	552.758
		6.00562	335.5	510.934
		6.01877	335.5	465.89
		6.03193	335.5	423.619
		6.04508	335.5	389.536
		6.05824	335.5	365.13
		6.07139	335.5	350.949
		6.08455	335.5	342.881
		6.09771	335.5	338.462
		6.11086	335.5	336.289
		6.12402	335.5	335.311
		6.13717	335.5	334.298
		6.15033	335.5	332.802
		6.16348	335.5	332.006
		6.17664	335.5	331.781
		6.1898	335.5	332.166
		6.20295	335.5	332.109
		6.21611	335.5	332.233
		6.22926	335.5	332.284
		6.24242	335.5	331.709
		5.50569	338	336.747
		5.51885	338	336.475
		5.53201	338	336.897
		5.54516	338	337.209
		5.55832	338	337.421
		5.57147	338	337.217
		5.58463	338	336.896
		5.59779	338	336.395
		5.61094	338	336.434
		5.6241	338	337.038
		5.63725	338	337.495
		5.65041	338	337.623
		5.66356	338	337.658
		5.67672	338	337.31
		5.68988	338	337.244
		5.70303	338	337.272
		5.71619	338	337.338
		5.72934	338	337.387
		5.7425	338	337.569
		5.75566	338	337.389
		5.76881	338	337.032
		5.78197	338	337.398
		5.79512	338	337.695
		5.80828	338	337.957
		5.82143	338	338.687
		5.83459	338	340.042
		5.84775	338	342.538
		5.8609	338	347.206
		5.87406	338	356.967
		5.88721	338	374.65
		5.90037	338	403.908
		5.91352	338	445.819
		5.92668	338	494.96
		5.93984	338	542.009
		5.95299	338	577.799
		5.96615	338	592.468
		5.9793	338	582.49
		5.99246	338	551.347
		6.00562	338	509.733
		6.01877	338	465.517
		6.03193	338	424.322
		6.04508	338	389.675
		6.05824	338	365.122
		6.07139	338	351.358
		6.08455	338	343.596
		6.09771	338	339.488
		6.11086	338	336.889
		6.12402	338	335.609
		6.13717	338	335.05
		6.15033	338	334.698
		6.16348	338	334.346
		6.17664	338	334.014
		6.1898	338	333.301
		6.20295	338	332.977
		6.21611	338	333.112
		6.22926	338	333.66
		6.24242	338	333.346
		5.50569	340.5	336.386
		5.51885	340.5	336.184
		5.53201	340.5	336.204
		5.54516	340.5	336.536
		5.55832	340.5	336.806
		5.57147	340.5	336.401
		5.58463	340.5	336.758
		5.59779	340.5	336.839
		5.61094	340.5	336.881
		5.6241	340.5	336.71
		5.63725	340.5	336.641
		5.65041	340.5	336.705
		5.66356	340.5	337.13
		5.67672	340.5	337.089
		5.68988	340.5	336.713
		5.70303	340.5	336.789
		5.71619	340.5	336.578
		5.72934	340.5	336.302
		5.7425	340.5	336.557
		5.75566	340.5	337.09
		5.76881	340.5	337.5
		5.78197	340.5	337.621
		5.79512	340.5	338.419
		5.80828	340.5	338.685
		5.82143	340.5	339.474
		5.83459	340.5	340.118
		5.84775	340.5	342.435
		5.8609	340.5	347.238
		5.87406	340.5	356.221
		5.88721	340.5	373.833
		5.90037	340.5	403.689
		5.91352	340.5	445.748
		5.92668	340.5	494.674
		5.93984	340.5	542.104
		5.95299	340.5	577.862
		5.96615	340.5	592.392
		5.9793	340.5	582.051
		5.99246	340.5	551.141
		6.00562	340.5	510.127
		6.01877	340.5	465.572
		6.03193	340.5	423.694
		6.04508	340.5	389.198
		6.05824	340.5	365.328
		6.07139	340.5	351.309
		6.08455	340.5	343.785
		6.09771	340.5	339.487
		6.11086	340.5	336.983
		6.12402	340.5	335.685
		6.13717	340.5	334.797
		6.15033	340.5	334.226
		6.16348	340.5	334.309
		6.17664	340.5	333.738
		6.1898	340.5	333.125
		6.20295	340.5	332.68
		6.21611	340.5	332.737
		6.22926	340.5	333.333
		6.24242	340.5	332.688
		5.50569	343	334.399
		5.51885	343	334.18
		5.53201	343	334.093
		5.54516	343	333.968
		5.55832	343	333.97
		5.57147	343	333.909
		5.58463	343	333.951
		5.59779	343	334.124
		5.61094	343	334.13
		5.6241	343	333.763
		5.63725	343	333.882
		5.65041	343	334.057
		5.66356	343	334.428
		5.67672	343	334.483
		5.68988	343	334.257
		5.70303	343	334.201
		5.71619	343	334.455
		5.72934	343	334.152
		5.7425	343	334.075
		5.75566	343	334.523
		5.76881	343	335.208
		5.78197	343	335.214
		5.79512	343	335.021
		5.80828	343	335.232
		5.82143	343	336.47
		5.83459	343	338.11
		5.84775	343	340.66
		5.8609	343	345.495
		5.87406	343	354.594
		5.88721	343	372.476
		5.90037	343	402.262
		5.91352	343	444.37
		5.92668	343	494.057
		5.93984	343	541.664
		5.95299	343	576.891
		5.96615	343	590.31
		5.9793	343	579.702
		5.99246	343	548.585
		6.00562	343	507.104
		6.01877	343	462.974
		6.03193	343	420.991
		6.04508	343	386.529
		6.05824	343	362.928
		6.07139	343	348.936
		6.08455	343	341.277
		6.09771	343	337.175
		6.11086	343	335.155
		6.12402	343	333.899
		6.13717	343	333
		6.15033	343	332.027
		6.16348	343	332.017
		6.17664	343	331.108
		6.1898	343	330.708
		6.20295	343	330.469
		6.21611	343	330.529
		6.22926	343	330.353
		6.24242	343	329.468
		5.50569	345.5	334.09
		5.51885	345.5	334.11
		5.53201	345.5	334.02
		5.54516	345.5	334.271
		5.55832	345.5	334.756
		5.57147	345.5	334.746
		5.58463	345.5	334.591
		5.59779	345.5	334.257
		5.61094	345.5	333.929
		5.6241	345.5	334.191
		5.63725	345.5	333.803
		5.65041	345.5	334.117
		5.66356	345.5	334.592
		5.67672	345.5	334.966
		5.68988	345.5	334.958
		5.70303	345.5	334.873
		5.71619	345.5	334.959
		5.72934	345.5	334.736
		5.7425	345.5	334.71
		5.75566	345.5	334.455
		5.76881	345.5	334.74
		5.78197	345.5	335.11
		5.79512	345.5	335.61
		5.80828	345.5	336.036
		5.82143	345.5	336.911
		5.83459	345.5	338.541
		5.84775	345.5	341.185
		5.8609	345.5	345.914
		5.87406	345.5	355.365
		5.88721	345.5	373.261
		5.90037	345.5	403.411
		5.91352	345.5	446.146
		5.92668	345.5	496.576
		5.93984	345.5	545.148
		5.95299	345.5	580.46
		5.96615	345.5	592.616
		5.9793	345.5	581.335
		5.99246	345.5	549.847
		6.00562	345.5	508.104
		6.01877	345.5	463.418
		6.03193	345.5	421.345
		6.04508	345.5	387.195
		6.05824	345.5	363.115
		6.07139	345.5	348.982
		6.08455	345.5	341.245
		6.09771	345.5	337.28
		6.11086	345.5	334.952
		6.12402	345.5	333.801
		6.13717	345.5	332.953
		6.15033	345.5	332.414
		6.16348	345.5	332.082
		6.17664	345.5	331.683
		6.1898	345.5	330.874
		6.20295	345.5	330.448
		6.21611	345.5	330.837
		6.22926	345.5	331.067
		6.24242	345.5	330.482
		5.50569	348	334.996
		5.51885	348	334.472
		5.53201	348	334.574
		5.54516	348	334.841
		5.55832	348	335.319
		5.57147	348	334.991
		5.58463	348	335.095
		5.59779	348	335.251
		5.61094	348	335.504
		5.6241	348	335.691
		5.63725	348	335.616
		5.65041	348	335.481
		5.66356	348	335.638
		5.67672	348	335.574
		5.68988	348	335.582
		5.70303	348	335.596
		5.71619	348	335.308
		5.72934	348	335.649
		5.7425	348	335.75
		5.75566	348	335.948
		5.76881	348	335.994
		5.78197	348	335.984
		5.79512	348	336.052
		5.80828	348	336.783
		5.82143	348	337.745
		5.83459	348	339.3
		5.84775	348	341.987
		5.8609	348	346.771
		5.87406	348	356.447
		5.88721	348	374.509
		5.90037	348	405.549
		5.91352	348	448.199
		5.92668	348	497.376
		5.93984	348	545.331
		5.95299	348	580.455
		5.96615	348	593.085
		5.9793	348	580.806
		5.99246	348	549.279
		6.00562	348	507.683
		6.01877	348	463.237
		6.03193	348	421.054
		6.04508	348	387.091
		6.05824	348	362.819
		6.07139	348	349.142
		6.08455	348	342.571
		6.09771	348	338.596
		6.11086	348	335.78
		6.12402	348	334.358
		6.13717	348	333.76
		6.15033	348	332.999
		6.16348	348	332.406
		6.17664	348	331.508
		6.1898	348	331.702
		6.20295	348	331.627
		6.21611	348	331.319
		6.22926	348	331.379
		6.24242	348	331.281
		5.50569	350.5	336.918
		5.51885	350.5	336.828
		5.53201	350.5	336.865
		5.54516	350.5	336.983
		5.55832	350.5	336.775
		5.57147	350.5	336.286
		5.58463	350.5	336.05
		5.59779	350.5	336.125
		5.61094	350.5	336.335
		5.6241	350.5	336.464
		5.63725	350.5	336.371
		5.65041	350.5	336.465
		5.66356	350.5	336.995
		5.67672	350.5	336.513
		5.68988	350.5	336.168
		5.70303	350.5	336.235
		5.71619	350.5	336.808
		5.72934	350.5	336.839
		5.7425	350.5	336.826
		5.75566	350.5	336.916
		5.76881	350.5	337.135
		5.78197	350.5	337.517
		5.79512	350.5	337.706
		5.80828	350.5	337.983
		5.82143	350.5	339.137
		5.83459	350.5	340.35
		5.84775	350.5	343.056
		5.8609	350.5	348.41
		5.87406	350.5	358.727
		5.88721	350.5	376.856
		5.90037	350.5	407.156
		5.91352	350.5	449.345
		5.92668	350.5	498.78
		5.93984	350.5	546.625
		5.95299	350.5	581.558
		5.96615	350.5	593.863
		5.9793	350.5	581.977
		5.99246	350.5	550.394
		6.00562	350.5	508.324
		6.01877	350.5	464.275
		6.03193	350.5	422.8
		6.04508	350.5	388.895
		6.05824	350.5	364.897
		6.07139	350.5	351.141
		6.08455	350.5	343.896
		6.09771	350.5	339.656
		6.11086	350.5	337.326
		6.12402	350.5	335.972
		6.13717	350.5	335.25
		6.15033	350.5	334.415
		6.16348	350.5	334.19
		6.17664	350.5	333.392
		6.1898	350.5	332.966
		6.20295	350.5	332.925
		6.21611	350.5	332.787
		6.22926	350.5	333.131
		6.24242	350.5	332.627
		5.50569	353	336.034
		5.51885	353	335.796
		5.53201	353	336.13
		5.54516	353	336.21
		5.55832	353	336.271
		5.57147	353	336.134
		5.58463	353	336.411
		5.59779	353	336.615
		5.61094	353	336.357
		5.6241	353	336.106
		5.63725	353	335.616
		5.65041	353	335.875
		5.66356	353	336.146
		5.67672	353	336.736
		5.68988	353	336.959
		5.70303	353	337.079
		5.71619	353	336.833
		5.72934	353	336.72
		5.7425	353	336.503
		5.75566	353	336.058
		5.76881	353	336.292
		5.78197	353	336.948
		5.79512	353	337.461
		5.80828	353	337.794
		5.82143	353	338.794
		5.83459	353	340.478
		5.84775	353	343.248
		5.8609	353	348.83
		5.87406	353	358.716
		5.88721	353	376.938
		5.90037	353	408.005
		5.91352	353	450.367
		5.92668	353	499.684
		5.93984	353	547.631
		5.95299	353	582.941
		5.96615	353	595.291
		5.9793	353	582.439
		5.99246	353	550.297
		6.00562	353	508.919
		6.01877	353	464.531
		6.03193	353	422.353
		6.04508	353	388.126
		6.05824	353	364.114
		6.07139	353	350.377
		6.08455	353	342.833
		6.09771	353	338.708
		6.11086	353	336.899
		6.12402	353	335.8
		6.13717	353	334.925
		6.15033	353	334.073
		6.16348	353	333.804
		6.17664	353	333.764
		6.1898	353	333.107
		6.20295	353	332.502
		6.21611	353	331.919
		6.22926	353	331.989
		6.24242	353	332.02
		5.50569	355.5	335.054
		5.51885	355.5	335.276
		5.53201	355.5	335.651
		5.54516	355.5	335.595
		5.55832	355.5	335.547
		5.57147	355.5	335.625
		5.58463	355.5	336.126
		5.59779	355.5	336.593
		5.61094	355.5	336.288
		5.6241	355.5	336.051
		5.63725	355.5	335.681
		5.65041	355.5	335.357
		5.66356	355.5	335.52
		5.67672	355.5	335.48
		5.68988	355.5	336.025
		5.70303	355.5	336.365
		5.71619	355.5	336.067
		5.72934	355.5	335.796
		5.7425	355.5	335.668
		5.75566	355.5	335.632
		5.76881	355.5	335.442
		5.78197	355.5	335.501
		5.79512	355.5	336.027
		5.80828	355.5	336.149
		5.82143	355.5	336.885
		5.83459	355.5	338.651
		5.84775	355.5	342.244
		5.8609	355.5	347.851
		5.87406	355.5	357.685
		5.88721	355.5	376.401
		5.90037	355.5	408
		5.91352	355.5	450.939
		5.92668	355.5	500.315
		5.93984	355.5	548.251
		5.95299	355.5	583.145
		5.96615	355.5	594.88
		5.9793	355.5	581.855
		5.99246	355.5	549.322
		6.00562	355.5	507.352
		6.01877	355.5	463.616
		6.03193	355.5	421.34
		6.04508	355.5	387.033
		6.05824	355.5	362.896
		6.07139	355.5	349.424
		6.08455	355.5	342.038
		6.09771	355.5	337.779
		6.11086	355.5	335.538
		6.12402	355.5	334.332
		6.13717	355.5	333.667
		6.15033	355.5	332.878
		6.16348	355.5	332.686
		6.17664	355.5	332.126
		6.1898	355.5	331.781
		6.20295	355.5	331.511
		6.21611	355.5	331.658
		6.22926	355.5	331.905
		6.24242	355.5	331.454
		5.50569	358	335.051
		5.51885	358	334.933
		5.53201	358	334.685
		5.54516	358	334.408
		5.55832	358	334.881
		5.57147	358	334.956
		5.58463	358	334.969
		5.59779	358	334.935
		5.61094	358	334.959
		5.6241	358	335.159
		5.63725	358	335.016
		5.65041	358	334.761
		5.66356	358	335.001
		5.67672	358	334.441
		5.68988	358	334.373
		5.70303	358	334.399
		5.71619	358	334.189
		5.72934	358	334.479
		5.7425	358	334.984
		5.75566	358	335.471
		5.76881	358	335.827
		5.78197	358	335.651
		5.79512	358	335.374
		5.80828	358	335.987
		5.82143	358	337.412
		5.83459	358	338.551
		5.84775	358	341.154
		5.8609	358	346.846
		5.87406	358	357.678
		5.88721	358	376.333
		5.90037	358	407.405
		5.91352	358	450.108
		5.92668	358	500.011
		5.93984	358	548.507
		5.95299	358	583.916
		5.96615	358	595.553
		5.9793	358	582.208
		5.99246	358	548.726
		6.00562	358	506.36
		6.01877	358	461.31
		6.03193	358	418.621
		6.04508	358	384.562
		6.05824	358	361.209
		6.07139	358	348.364
		6.08455	358	341.238
		6.09771	358	336.833
		6.11086	358	334.694
		6.12402	358	333.918
		6.13717	358	333.278
		6.15033	358	332.217
		6.16348	358	331.629
		6.17664	358	330.988
		6.1898	358	330.529
		6.20295	358	330.118
		6.21611	358	330.388
		6.22926	358	330.78
		6.24242	358	330.264
		5.50569	360.5	335.24
		5.51885	360.5	335.281
		5.53201	360.5	335.575
		5.54516	360.5	335.66
		5.55832	360.5	335.843
		5.57147	360.5	335.626
		5.58463	360.5	335.298
		5.59779	360.5	335.065
		5.61094	360.5	335.243
		5.6241	360.5	335.121
		5.63725	360.5	335.061
		5.65041	360.5	335.101
		5.66356	360.5	335.562
		5.67672	360.5	335.809
		5.68988	360.5	335.469
		5.70303	360.5	335.606
		5.71619	360.5	335.303
		5.72934	360.5	335.482
		5.7425	360.5	335.891
		5.75566	360.5	335.99
		5.76881	360.5	336.709
		5.78197	360.5	337.28
		5.79512	360.5	336.905
		5.80828	360.5	336.62
		5.82143	360.5	337.839
		5.83459	360.5	338.959
		5.84775	360.5	341.346
		5.8609	360.5	346.576
		5.87406	360.5	357.156
		5.88721	360.5	376.418
		5.90037	360.5	408.015
		5.91352	360.5	451.143
		5.92668	360.5	500.645
		5.93984	360.5	548.826
		5.95299	360.5	583.831
		5.96615	360.5	595.729
		5.9793	360.5	582.963
		5.99246	360.5	550.436
		6.00562	360.5	507.974
		6.01877	360.5	462.785
		6.03193	360.5	419.626
		6.04508	360.5	385.708
		6.05824	360.5	362.028
		6.07139	360.5	348.918
		6.08455	360.5	341.877
		6.09771	360.5	337.868
		6.11086	360.5	335.257
		6.12402	360.5	334.235
		6.13717	360.5	333.471
		6.15033	360.5	332.599
		6.16348	360.5	332.494
		6.17664	360.5	332.112
		6.1898	360.5	331.232
		6.20295	360.5	330.523
		6.21611	360.5	330.478
		6.22926	360.5	331.036
		6.24242	360.5	331.429
		5.50569	363	337.095
		5.51885	363	336.537
		5.53201	363	336.753
		5.54516	363	336.692
		5.55832	363	336.623
		5.57147	363	336.687
		5.58463	363	336.868
		5.59779	363	337.369
		5.61094	363	337.468
		5.6241	363	337.297
		5.63725	363	337.071
		5.65041	363	337.367
		5.66356	363	337.634
		5.67672	363	337.625
		5.68988	363	336.98
		5.70303	363	336.607
		5.71619	363	336.652
		5.72934	363	336.953
		5.7425	363	337.14
		5.75566	363	337.139
		5.76881	363	337.502
		5.78197	363	337.987
		5.79512	363	338.644
		5.80828	363	338.448
		5.82143	363	338.816
		5.83459	363	340.465
		5.84775	363	343.396
		5.8609	363	348.459
		5.87406	363	359.133
		5.88721	363	378.661
		5.90037	363	410.359
		5.91352	363	453.78
		5.92668	363	503.875
		5.93984	363	551.649
		5.95299	363	586.209
		5.96615	363	597.591
		5.9793	363	584.34
		5.99246	363	551.574
		6.00562	363	509.944
		6.01877	363	465.062
		6.03193	363	421.76
		6.04508	363	387.084
		6.05824	363	363.517
		6.07139	363	350.334
		6.08455	363	343.388
		6.09771	363	339.698
		6.11086	363	337.793
		6.12402	363	336.861
		6.13717	363	335.497
		6.15033	363	334.145
		6.16348	363	333.828
		6.17664	363	333.761
		6.1898	363	333.785
		6.20295	363	333.089
		6.21611	363	332.701
		6.22926	363	332.896
		6.24242	363	332.439
		5.50569	365.5	337.815
		5.51885	365.5	337.909
		5.53201	365.5	337.598
		5.54516	365.5	337.04
		5.55832	365.5	336.681
		5.57147	365.5	336.824
		5.58463	365.5	337.051
		5.59779	365.5	337.108
		5.61094	365.5	336.701
		5.6241	365.5	337.049
		5.63725	365.5	336.777
		5.65041	365.5	336.672
		5.66356	365.5	336.914
		5.67672	365.5	336.88
		5.68988	365.5	336.742
		5.70303	365.5	337.016
		5.71619	365.5	336.925
		5.72934	365.5	336.601
		5.7425	365.5	336.699
		5.75566	365.5	336.583
		5.76881	365.5	336.836
		5.78197	365.5	337.518
		5.79512	365.5	337.946
		5.80828	365.5	337.988
		5.82143	365.5	338.779
		5.83459	365.5	340.071
		5.84775	365.5	342.813
		5.8609	365.5	348.329
		5.87406	365.5	359.197
		5.88721	365.5	378.469
		5.90037	365.5	410.469
		5.91352	365.5	454.482
		5.92668	365.5	504.804
		5.93984	365.5	552.525
		5.95299	365.5	587.437
		5.96615	365.5	598.947
		5.9793	365.5	585.684
		5.99246	365.5	552.072
		6.00562	365.5	509.254
		6.01877	365.5	464.537
		6.03193	365.5	422.107
		6.04508	365.5	387.634
		6.05824	365.5	363.993
		6.07139	365.5	350.608
		6.08455	365.5	343.396
		6.09771	365.5	339.713
		6.11086	365.5	337.882
		6.12402	365.5	336.455
		6.13717	365.5	335.119
		6.15033	365.5	334.278
		6.16348	365.5	333.747
		6.17664	365.5	333.307
		6.1898	365.5	333.018
		6.20295	365.5	332.735
		6.21611	365.5	332.733
		6.22926	365.5	332.841
		6.24242	365.5	332.454
		5.50569	368	336.401
		5.51885	368	336.852
		5.53201	368	336.985
		5.54516	368	336.944
		5.55832	368	336.475
		5.57147	368	336.454
		5.58463	368	336.586
		5.59779	368	336.398
		5.61094	368	336.7
		5.6241	368	337.066
		5.63725	368	336.992
		5.65041	368	336.57
		5.66356	368	337.343
		5.67672	368	337.617
		5.68988	368	337.586
		5.70303	368	337.198
		5.71619	368	337.075
		5.72934	368	336.977
		5.7425	368	336.84
		5.75566	368	336.977
		5.76881	368	337.097
		5.78197	368	337.47
		5.79512	368	337.979
		5.80828	368	338.227
		5.82143	368	339.182
		5.83459	368	340.434
		5.84775	368	343.451
		5.8609	368	348.718
		5.87406	368	358.814
		5.88721	368	378.271
		5.90037	368	410.332
		5.91352	368	454.132
		5.92668	368	505.007
		5.93984	368	553.93
		5.95299	368	591.019
		5.96615	368	603.798
		5.9793	368	590.813
		5.99246	368	556.98
		6.00562	368	511.815
		6.01877	368	465.138
		6.03193	368	421.387
		6.04508	368	387.198
		6.05824	368	364.259
		6.07139	368	350.909
		6.08455	368	343.254
		6.09771	368	339.268
		6.11086	368	336.9
		6.12402	368	335.749
		6.13717	368	335.454
		6.15033	368	335.041
		6.16348	368	334.632
		6.17664	368	333.664
		6.1898	368	333.129
		6.20295	368	332.884
		6.21611	368	332.963
		6.22926	368	333.539
		6.24242	368	333.578
		5.50569	370.5	335.015
		5.51885	370.5	334.924
		5.53201	370.5	335.116
		5.54516	370.5	335.159
		5.55832	370.5	335.166
		5.57147	370.5	334.633
		5.58463	370.5	334.353
		5.59779	370.5	334.838
		5.61094	370.5	335
		5.6241	370.5	335.207
		5.63725	370.5	335.141
		5.65041	370.5	335.246
		5.66356	370.5	335.342
		5.67672	370.5	334.645
		5.68988	370.5	334.094
		5.70303	370.5	334.618
		5.71619	370.5	334.886
		5.72934	370.5	335.203
		5.7425	370.5	335.158
		5.75566	370.5	335.545
		5.76881	370.5	335.747
		5.78197	370.5	335.613
		5.79512	370.5	335.615
		5.80828	370.5	335.805
		5.82143	370.5	336.955
		5.83459	370.5	338.502
		5.84775	370.5	341.588
		5.8609	370.5	347.177
		5.87406	370.5	357.546
		5.88721	370.5	377.03
		5.90037	370.5	409.302
		5.91352	370.5	452.857
		5.92668	370.5	503.198
		5.93984	370.5	551.203
		5.95299	370.5	587.537
		5.96615	370.5	600.629
		5.9793	370.5	587.995
		5.99246	370.5	554.119
		6.00562	370.5	509.758
		6.01877	370.5	463.854
		6.03193	370.5	420.117
		6.04508	370.5	384.953
		6.05824	370.5	361.052
		6.07139	370.5	347.821
		6.08455	370.5	340.915
		6.09771	370.5	337.447
		6.11086	370.5	335.037
		6.12402	370.5	333.549
		6.13717	370.5	332.876
		6.15033	370.5	332.419
		6.16348	370.5	332.04
		6.17664	370.5	331.551
		6.1898	370.5	331.323
		6.20295	370.5	331.125
		6.21611	370.5	331.147
		6.22926	370.5	331.104
		6.24242	370.5	329.864
		5.50569	370.5	335.588
		5.51885	370.5	335.745
		5.53201	370.5	335.588
		5.54516	370.5	335.618
		5.55832	370.5	335.823
		5.57147	370.5	335.735
		5.58463	370.5	335.73
		5.59779	370.5	335.758
		5.61094	370.5	335.695
		5.6241	370.5	335.805
		5.63725	370.5	335.571
		5.65041	370.5	335.755
		5.66356	370.5	335.872
		5.67672	370.5	336.087
		5.68988	370.5	335.816
		5.70303	370.5	335.417
		5.71619	370.5	335.463
		5.72934	370.5	335.747
		5.7425	370.5	336.232
		5.75566	370.5	336.346
		5.76881	370.5	336.126
		5.78197	370.5	336.091
		5.79512	370.5	336.892
		5.80828	370.5	337.38
		5.82143	370.5	338.7
		5.83459	370.5	340.192
		5.84775	370.5	342.407
		5.8609	370.5	348.08
		5.87406	370.5	359.001
		5.88721	370.5	378.698
		5.90037	370.5	411.306
		5.91352	370.5	455.203
		5.92668	370.5	505.613
		5.93984	370.5	553.61
		5.95299	370.5	590.063
		5.96615	370.5	602.153
		5.9793	370.5	588.282
		5.99246	370.5	553.817
		6.00562	370.5	509.59
		6.01877	370.5	463.473
		6.03193	370.5	419.8
		6.04508	370.5	385.183
		6.05824	370.5	362.183
		6.07139	370.5	349.137
		6.08455	370.5	341.72
		6.09771	370.5	337.551
		6.11086	370.5	335.664
		6.12402	370.5	334.685
		6.13717	370.5	334.078
		6.15033	370.5	333.427
		6.16348	370.5	333.381
		6.17664	370.5	332.98
		6.1898	370.5	332.227
		6.20295	370.5	331.567
		6.21611	370.5	331.405
		6.22926	370.5	331.51
		6.24242	370.5	331.084
		5.50569	373	337.794
		5.51885	373	337.447
		5.53201	373	337.287
		5.54516	373	338.042
		5.55832	373	338.416
		5.57147	373	338.036
		5.58463	373	337.941
		5.59779	373	338.165
		5.61094	373	338.139
		5.6241	373	337.931
		5.63725	373	337.318
		5.65041	373	336.81
		5.66356	373	336.922
		5.67672	373	337.127
		5.68988	373	337.542
		5.70303	373	337.47
		5.71619	373	336.749
		5.72934	373	337.287
		5.7425	373	337.722
		5.75566	373	337.74
		5.76881	373	338.096
		5.78197	373	338.413
		5.79512	373	338.511
		5.80828	373	338.609
		5.82143	373	339.259
		5.83459	373	341.3
		5.84775	373	344.096
		5.8609	373	349.234
		5.87406	373	359.964
		5.88721	373	380.083
		5.90037	373	413.013
		5.91352	373	457.618
		5.92668	373	508.495
		5.93984	373	556.343
		5.95299	373	592.549
		5.96615	373	604.484
		5.9793	373	591.071
		5.99246	373	556.338
		6.00562	373	511.534
		6.01877	373	465.392
		6.03193	373	422.784
		6.04508	373	387.803
		6.05824	373	363.7
		6.07139	373	350.248
		6.08455	373	343.136
		6.09771	373	339.833
		6.11086	373	338.004
		6.12402	373	336.581
		6.13717	373	335.582
		6.15033	373	334.815
		6.16348	373	334.5
		6.17664	373	333.734
		6.1898	373	333.395
		6.20295	373	333.445
		6.21611	373	333.634
		6.22926	373	333.627
		6.24242	373	333.034
		5.50569	375.5	338.818
		5.51885	375.5	338.728
		5.53201	375.5	338.506
		5.54516	375.5	338.248
		5.55832	375.5	337.63
		5.57147	375.5	337.598
		5.58463	375.5	337.891
		5.59779	375.5	337.988
		5.61094	375.5	337.798
		5.6241	375.5	337.703
		5.63725	375.5	337.655
		5.65041	375.5	338.229
		5.66356	375.5	338.881
		5.67672	375.5	338.896
		5.68988	375.5	338.719
		5.70303	375.5	338.192
		5.71619	375.5	337.808
		5.72934	375.5	338.112
		5.7425	375.5	338.783
		5.75566	375.5	339.201
		5.76881	375.5	339.543
		5.78197	375.5	339.77
		5.79512	375.5	339.949
		5.80828	375.5	340.236
		5.82143	375.5	341.148
		5.83459	375.5	342.632
		5.84775	375.5	345.88
		5.8609	375.5	351.056
		5.87406	375.5	361.513
		5.88721	375.5	381.168
		5.90037	375.5	413.794
		5.91352	375.5	458.488
		5.92668	375.5	510.091
		5.93984	375.5	558.243
		5.95299	375.5	594.095
		5.96615	375.5	605.89
		5.9793	375.5	592.899
		5.99246	375.5	558.218
		6.00562	375.5	513.08
		6.01877	375.5	466.121
		6.03193	375.5	423.034
		6.04508	375.5	388.847
		6.05824	375.5	365.594
		6.07139	375.5	351.975
		6.08455	375.5	344.577
		6.09771	375.5	340.645
		6.11086	375.5	339.013
		6.12402	375.5	337.761
		6.13717	375.5	337.003
		6.15033	375.5	335.747
		6.16348	375.5	335.248
		6.17664	375.5	334.937
		6.1898	375.5	334.585
		6.20295	375.5	334.155
		6.21611	375.5	334.069
		6.22926	375.5	334.179
		6.24242	375.5	334.138
		5.50569	378	336.397
		5.51885	378	336.254
		5.53201	378	336.264
		5.54516	378	336.674
		5.55832	378	336.862
		5.57147	378	337.26
		5.58463	378	337.092
		5.59779	378	336.633
		5.61094	378	337.116
		5.6241	378	337.182
		5.63725	378	336.639
		5.65041	378	336.042
		5.66356	378	336.222
		5.67672	378	336.583
		5.68988	378	337.231
		5.70303	378	337.581
		5.71619	378	337.7
		5.72934	378	337.789
		5.7425	378	337.566
		5.75566	378	337.458
		5.76881	378	337.509
		5.78197	378	337.798
		5.79512	378	338.349
		5.80828	378	338.36
		5.82143	378	339.024
		5.83459	378	340.268
		5.84775	378	343.566
		5.8609	378	349.126
		5.87406	378	359.787
		5.88721	378	379.974
		5.90037	378	413.219
		5.91352	378	457.967
		5.92668	378	508.946
		5.93984	378	556.685
		5.95299	378	593.755
		5.96615	378	605.65
		5.9793	378	590.915
		5.99246	378	556.189
		6.00562	378	511.072
		6.01877	378	464.501
		6.03193	378	420.857
		6.04508	378	386.452
		6.05824	378	363.02
		6.07139	378	349.688
		6.08455	378	342.192
		6.09771	378	338.628
		6.11086	378	336.784
		6.12402	378	335.943
		6.13717	378	335.127
		6.15033	378	334.181
		6.16348	378	334.13
		6.17664	378	333.541
		6.1898	378	332.919
		6.20295	378	332.429
		6.21611	378	332.571
		6.22926	378	332.729
		6.24242	378	332.358
		5.50569	380.5	335.848
		5.51885	380.5	335.674
		5.53201	380.5	335.747
		5.54516	380.5	335.544
		5.55832	380.5	335.226
		5.57147	380.5	335.115
		5.58463	380.5	335.441
		5.59779	380.5	335.473
		5.61094	380.5	335.332
		5.6241	380.5	335.252
		5.63725	380.5	334.791
		5.65041	380.5	334.766
		5.66356	380.5	335.547
		5.67672	380.5	335.893
		5.68988	380.5	335.741
		5.70303	380.5	335.255
		5.71619	380.5	335.423
		5.72934	380.5	335.492
		5.7425	380.5	335.46
		5.75566	380.5	335.26
		5.76881	380.5	335.489
		5.78197	380.5	335.979
		5.79512	380.5	336.775
		5.80828	380.5	337.385
		5.82143	380.5	338.829
		5.83459	380.5	340.581
		5.84775	380.5	343.301
		5.8609	380.5	347.865
		5.87406	380.5	357.942
		5.88721	380.5	377.937
		5.90037	380.5	411.202
		5.91352	380.5	456.433
		5.92668	380.5	507.64
		5.93984	380.5	556.245
		5.95299	380.5	593.205
		5.96615	380.5	605.385
		5.9793	380.5	591.008
		5.99246	380.5	554.969
		6.00562	380.5	509.156
		6.01877	380.5	462.432
		6.03193	380.5	419.039
		6.04508	380.5	384.806
		6.05824	380.5	360.899
		6.07139	380.5	347.851
		6.08455	380.5	340.925
		6.09771	380.5	337.228
		6.11086	380.5	335.488
		6.12402	380.5	334.618
		6.13717	380.5	334.056
		6.15033	380.5	333.67
		6.16348	380.5	333.585
		6.17664	380.5	332.859
		6.1898	380.5	331.923
		6.20295	380.5	331.256
		6.21611	380.5	330.97
		6.22926	380.5	331.341
		6.24242	380.5	330.892
		5.50569	383	336.791
		5.51885	383	336.59
		5.53201	383	336.974
[truncated: 6,780 more rows]

## Sheet: Figure 2b
Figure 2b
		2 theta (degree)	Temperature (K)	Intensity
		8.00529	298	318.227
		8.01845	298	318.417
		8.0316	298	318.257
		8.04476	298	318.37
		8.05792	298	318.279
		8.07107	298	319.07
		8.08423	298	320.472
		8.09738	298	322.589
		8.11054	298	325.811
		8.1237	298	331.632
		8.13685	298	342.008
		8.15001	298	360.12
		8.16316	298	387.702
		8.17632	298	423.194
		8.18948	298	462.238
		8.20263	298	498.566
		8.21579	298	521.55
		8.22894	298	527.602
		8.2421	298	522.355
		8.25525	298	521.529
		8.26841	298	542.886
		8.28157	298	597.245
		8.29472	298	690.897
		8.30788	298	813.341
		8.32103	298	941.112
		8.33419	298	1038.24
		8.34734	298	1074.71
		8.3605	298	1034.21
		8.37366	298	921.774
		8.38681	298	778.189
		8.39997	298	641.916
		8.41312	298	533.561
		8.42628	298	455.223
		8.43943	298	401.309
		8.45259	298	365.779
		8.46575	298	344.056
		8.4789	298	331.177
		8.49206	298	323.83
		8.50521	298	319.736
		8.51837	298	317.138
		8.53153	298	315.022
		8.54468	298	313.793
		8.55784	298	313.176
		8.57099	298	313.327
		8.58415	298	313.358
		8.5973	298	314.552
		8.00529	300.5	319.297
		8.01845	300.5	319.434
		8.0316	300.5	319.625
		8.04476	300.5	319.756
		8.05792	300.5	319.839
		8.07107	300.5	320.406
		8.08423	300.5	321.313
		8.09738	300.5	323.264
		8.11054	300.5	326.396
		8.1237	300.5	332.524
		8.13685	300.5	343.164
		8.15001	300.5	360.659
		8.16316	300.5	387.873
		8.17632	300.5	423.539
		8.18948	300.5	463.173
		8.20263	300.5	499.428
		8.21579	300.5	522.579
		8.22894	300.5	528.396
		8.2421	300.5	523.06
		8.25525	300.5	522.927
		8.26841	300.5	544.607
		8.28157	300.5	599.5
		8.29472	300.5	692.558
		8.30788	300.5	813.524
		8.32103	300.5	939.328
		8.33419	300.5	1034.38
		8.34734	300.5	1069.43
		8.3605	300.5	1029.34
		8.37366	300.5	917.612
		8.38681	300.5	775.569
		8.39997	300.5	640.332
		8.41312	300.5	532.518
		8.42628	300.5	454.389
		8.43943	300.5	401.028
		8.45259	300.5	365.865
		8.46575	300.5	344.071
		8.4789	300.5	330.87
		8.49206	300.5	323.733
		8.50521	300.5	319.6
		8.51837	300.5	317.113
		8.53153	300.5	315.974
		8.54468	300.5	315.429
		8.55784	300.5	315.141
		8.57099	300.5	314.659
		8.58415	300.5	314.276
		8.5973	300.5	315.438
		8.00529	303	318.74
		8.01845	303	318.351
		8.0316	303	318.045
		8.04476	303	318.786
		8.05792	303	319.085
		8.07107	303	319.744
		8.08423	303	320.829
		8.09738	303	322.482
		8.11054	303	325.521
		8.1237	303	330.893
		8.13685	303	341.356
		8.15001	303	359.243
		8.16316	303	386.339
		8.17632	303	421.882
		8.18948	303	461.933
		8.20263	303	498.835
		8.21579	303	522.17
		8.22894	303	527.574
		8.2421	303	522.778
		8.25525	303	522.562
		8.26841	303	545.094
		8.28157	303	600.959
		8.29472	303	694.332
		8.30788	303	814.651
		8.32103	303	938.86
		8.33419	303	1032.08
		8.34734	303	1066.7
		8.3605	303	1025.16
		8.37366	303	912.909
		8.38681	303	770.612
		8.39997	303	636.424
		8.41312	303	529.655
		8.42628	303	452.069
		8.43943	303	398.745
		8.45259	303	363.522
		8.46575	303	342.161
		8.4789	303	330.133
		8.49206	303	323.363
		8.50521	303	319.173
		8.51837	303	316.463
		8.53153	303	314.731
		8.54468	303	313.537
		8.55784	303	312.728
		8.57099	303	312.793
		8.58415	303	313.301
		8.5973	303	314.355
		8.00529	305.5	316.06
		8.01845	305.5	316.331
		8.0316	305.5	315.989
		8.04476	305.5	316.312
		8.05792	305.5	316.337
		8.07107	305.5	317.167
		8.08423	305.5	318.303
		8.09738	305.5	319.929
		8.11054	305.5	322.923
		8.1237	305.5	328.931
		8.13685	305.5	339.687
		8.15001	305.5	357.458
		8.16316	305.5	384.908
		8.17632	305.5	420.588
		8.18948	305.5	460.28
		8.20263	305.5	496.811
		8.21579	305.5	519.995
		8.22894	305.5	525.7
		8.2421	305.5	521.455
		8.25525	305.5	522.366
		8.26841	305.5	544.966
		8.28157	305.5	600.876
		8.29472	305.5	694.76
		8.30788	305.5	814.87
		8.32103	305.5	938.749
		8.33419	305.5	1030.38
		8.34734	305.5	1062.51
		8.3605	305.5	1018.58
		8.37366	305.5	905.245
		8.38681	305.5	763.77
		8.39997	305.5	630.904
		8.41312	305.5	525.266
		8.42628	305.5	448.741
		8.43943	305.5	396.001
		8.45259	305.5	360.907
		8.46575	305.5	339.458
		8.4789	305.5	327.212
		8.49206	305.5	320.129
		8.50521	305.5	316.419
		8.51837	305.5	314.285
		8.53153	305.5	312.72
		8.54468	305.5	311.511
		8.55784	305.5	310.722
		8.57099	305.5	310.597
		8.58415	305.5	311.041
		8.5973	305.5	312.352
		8.00529	308	316.384
		8.01845	308	316.236
		8.0316	308	315.715
		8.04476	308	316.643
		8.05792	308	317.026
		8.07107	308	317.192
		8.08423	308	318.079
		8.09738	308	319.85
		8.11054	308	322.936
		8.1237	308	328.566
		8.13685	308	339.204
		8.15001	308	357.139
		8.16316	308	384.742
		8.17632	308	420.695
		8.18948	308	460
		8.20263	308	496.225
		8.21579	308	520.143
		8.22894	308	526.532
		8.2421	308	522.739
		8.25525	308	523.707
		8.26841	308	546.646
		8.28157	308	602.705
		8.29472	308	696.411
		8.30788	308	816.622
		8.32103	308	940.152
		8.33419	308	1030.59
		8.34734	308	1061.08
		8.3605	308	1015.08
		8.37366	308	901.052
		8.38681	308	759.86
		8.39997	308	627.564
		8.41312	308	523.503
		8.42628	308	448.101
		8.43943	308	395.991
		8.45259	308	361.427
		8.46575	308	339.382
		8.4789	308	326.81
		8.49206	308	320.486
		8.50521	308	316.854
		8.51837	308	315.026
		8.53153	308	313.112
		8.54468	308	311.541
		8.55784	308	311.093
		8.57099	308	310.97
		8.58415	308	311.39
		8.5973	308	312.306
		8.00529	310.5	318.003
		8.01845	310.5	318.026
		8.0316	310.5	317.599
		8.04476	310.5	318.298
		8.05792	310.5	318.621
		8.07107	310.5	319.68
		8.08423	310.5	320.491
		8.09738	310.5	322.293
		8.11054	310.5	325.251
		8.1237	310.5	331.064
		8.13685	310.5	341.783
		8.15001	310.5	359.655
		8.16316	310.5	387.044
		8.17632	310.5	423.279
		8.18948	310.5	463.01
		8.20263	310.5	498.878
		8.21579	310.5	522.546
		8.22894	310.5	529.925
		8.2421	310.5	526.833
		8.25525	310.5	528.088
		8.26841	310.5	552.676
		8.28157	310.5	611.119
		8.29472	310.5	706.169
		8.30788	310.5	825.262
		8.32103	310.5	947.873
		8.33419	310.5	1038.55
		8.34734	310.5	1068.39
		8.3605	310.5	1022.01
		8.37366	310.5	905.214
		8.38681	310.5	762.789
		8.39997	310.5	630.71
		8.41312	310.5	526.521
		8.42628	310.5	450.361
		8.43943	310.5	398.422
		8.45259	310.5	363.709
		8.46575	310.5	341.659
		8.4789	310.5	329.387
		8.49206	310.5	322.522
		8.50521	310.5	318.642
		8.51837	310.5	316.463
		8.53153	310.5	314.974
		8.54468	310.5	314.06
		8.55784	310.5	313.45
		8.57099	310.5	313.311
		8.58415	310.5	313.123
		8.5973	310.5	314.239
		8.00529	313	319.149
		8.01845	313	319.503
		8.0316	313	319.361
		8.04476	313	319.55
		8.05792	313	319.477
		8.07107	313	319.997
		8.08423	313	321.542
		8.09738	313	323.673
		8.11054	313	326.678
		8.1237	313	332.595
		8.13685	313	343.932
		8.15001	313	362.579
		8.16316	313	390.465
		8.17632	313	426.16
		8.18948	313	464.969
		8.20263	313	500.053
		8.21579	313	523.547
		8.22894	313	531.201
		8.2421	313	529.287
		8.25525	313	531.326
		8.26841	313	556.694
		8.28157	313	615.181
		8.29472	313	711.128
		8.30788	313	830.495
		8.32103	313	951.841
		8.33419	313	1037.73
		8.34734	313	1063.33
		8.3605	313	1015.33
		8.37366	313	899.46
		8.38681	313	758.943
		8.39997	313	628.687
		8.41312	313	525.505
		8.42628	313	450.256
		8.43943	313	398.303
		8.45259	313	363.909
		8.46575	313	342.05
		8.4789	313	329.101
		8.49206	313	322.522
		8.50521	313	318.938
		8.51837	313	316.907
		8.53153	313	315.495
		8.54468	313	314.312
		8.55784	313	313.661
		8.57099	313	313.855
		8.58415	313	313.947
		8.5973	313	314.998
		8.00529	315.5	317.364
		8.01845	315.5	317.757
		8.0316	315.5	317.616
		8.04476	315.5	318.18
		8.05792	315.5	318.788
		8.07107	315.5	319.566
		8.08423	315.5	320.609
		8.09738	315.5	322.527
		8.11054	315.5	325.877
		8.1237	315.5	331.984
		8.13685	315.5	343.688
		8.15001	315.5	362.425
		8.16316	315.5	390.534
		8.17632	315.5	426.378
		8.18948	315.5	465.242
		8.20263	315.5	499.978
		8.21579	315.5	523.933
		8.22894	315.5	531.571
		8.2421	315.5	530.267
		8.25525	315.5	533.659
		8.26841	315.5	560.624
		8.28157	315.5	620.549
		8.29472	315.5	716.265
		8.30788	315.5	834.723
		8.32103	315.5	954.017
		8.33419	315.5	1035.91
		8.34734	315.5	1058.34
		8.3605	315.5	1007.69
		8.37366	315.5	893.276
		8.38681	315.5	754.283
		8.39997	315.5	625.025
		8.41312	315.5	523.065
		8.42628	315.5	448.538
		8.43943	315.5	396.684
		8.45259	315.5	362.019
		8.46575	315.5	340.823
		8.4789	315.5	328.773
		8.49206	315.5	322.144
		8.50521	315.5	318.298
		8.51837	315.5	316.204
		8.53153	315.5	314.658
		8.54468	315.5	313.38
		8.55784	315.5	312.975
		8.57099	315.5	312.975
		8.58415	315.5	313.03
		8.5973	315.5	314.218
		8.00529	318	315.18
		8.01845	318	315.519
		8.0316	318	315.23
		8.04476	318	315.668
		8.05792	318	316.202
		8.07107	318	316.769
		8.08423	318	317.468
		8.09738	318	319.133
		8.11054	318	322.891
		8.1237	318	330.092
		8.13685	318	342.009
		8.15001	318	360.881
		8.16316	318	388.964
		8.17632	318	424.705
		8.18948	318	463.241
		8.20263	318	498.516
		8.21579	318	522.477
		8.22894	318	530.43
		8.2421	318	530.019
		8.25525	318	535.294
		8.26841	318	563.326
		8.28157	318	624.555
		8.29472	318	721.226
		8.30788	318	840.694
		8.32103	318	958.747
		8.33419	318	1037.44
		8.34734	318	1055.24
		8.3605	318	1000.69
		8.37366	318	883.844
		8.38681	318	746.911
		8.39997	318	620.102
		8.41312	318	519.304
		8.42628	318	445.406
		8.43943	318	394.062
		8.45259	318	359.597
		8.46575	318	338.636
		8.4789	318	326.451
		8.49206	318	319.768
		8.50521	318	315.962
		8.51837	318	314.217
		8.53153	318	312.581
		8.54468	318	311.497
		8.55784	318	310.933
		8.57099	318	310.783
		8.58415	318	310.81
		8.5973	318	312.148
		8.00529	320.5	315.195
		8.01845	320.5	315.323
		8.0316	320.5	314.821
		8.04476	320.5	315.054
		8.05792	320.5	315.654
		8.07107	320.5	316.165
		8.08423	320.5	317.161
		8.09738	320.5	319.003
		8.11054	320.5	322.363
		8.1237	320.5	329.107
		8.13685	320.5	341.214
		8.15001	320.5	360.677
		8.16316	320.5	389.419
		8.17632	320.5	425.45
		8.18948	320.5	463.746
		8.20263	320.5	499.133
		8.21579	320.5	523.523
		8.22894	320.5	531.563
		8.2421	320.5	532.39
		8.25525	320.5	538.058
		8.26841	320.5	567.262
		8.28157	320.5	629.573
		8.29472	320.5	726.614
		8.30788	320.5	844.592
		8.32103	320.5	960.368
		8.33419	320.5	1036.01
		8.34734	320.5	1051.46
		8.3605	320.5	994.737
		8.37366	320.5	878.503
		8.38681	320.5	742.724
		8.39997	320.5	616.668
		8.41312	320.5	517.065
		8.42628	320.5	443.849
		8.43943	320.5	393.068
		8.45259	320.5	359.499
		8.46575	320.5	338.619
		8.4789	320.5	326.06
		8.49206	320.5	319.36
		8.50521	320.5	315.404
		8.51837	320.5	313.088
		8.53153	320.5	311.51
		8.54468	320.5	310.54
		8.55784	320.5	309.488
		8.57099	320.5	309.369
		8.58415	320.5	309.457
		8.5973	320.5	310.979
		8.00529	323	317.334
		8.01845	323	317.633
		8.0316	323	317.457
		8.04476	323	318.218
		8.05792	323	318.599
		8.07107	323	319.74
		8.08423	323	321.239
		8.09738	323	322.917
		8.11054	323	326.146
		8.1237	323	332.83
		8.13685	323	345.481
		8.15001	323	365.668
		8.16316	323	395.103
		8.17632	323	431.126
		8.18948	323	469.31
		8.20263	323	505.459
		8.21579	323	529.543
		8.22894	323	537.14
		8.2421	323	538.251
		8.25525	323	545.314
		8.26841	323	576.541
		8.28157	323	640.361
		8.29472	323	737.592
		8.30788	323	854.264
		8.32103	323	968.506
		8.33419	323	1042.4
		8.34734	323	1055.9
		8.3605	323	997.583
		8.37366	323	880.263
		8.38681	323	744.927
		8.39997	323	619.515
		8.41312	323	520.104
		8.42628	323	446.78
		8.43943	323	395.655
		8.45259	323	361.489
		8.46575	323	340.614
		8.4789	323	328.258
		8.49206	323	321.319
		8.50521	323	317.699
		8.51837	323	315.503
		8.53153	323	313.816
		8.54468	323	313.03
		8.55784	323	312.554
		8.57099	323	312.77
		8.58415	323	313.015
		8.5973	323	314.119
		8.00529	325.5	318.046
		8.01845	325.5	318.259
		8.0316	325.5	318.638
		8.04476	325.5	319.521
		8.05792	325.5	319.731
		8.07107	325.5	320.186
		8.08423	325.5	321.049
		8.09738	325.5	322.855
		8.11054	325.5	326.516
		8.1237	325.5	334.181
		8.13685	325.5	346.856
		8.15001	325.5	366.892
		8.16316	325.5	396.01
		8.17632	325.5	433.333
		8.18948	325.5	471.729
		8.20263	325.5	507.304
		8.21579	325.5	530.349
		8.22894	325.5	538.517
		8.2421	325.5	540.937
		8.25525	325.5	549.941
		8.26841	325.5	582.456
		8.28157	325.5	646.008
		8.29472	325.5	742.807
		8.30788	325.5	857.953
		8.32103	325.5	969.357
		8.33419	325.5	1041.12
		8.34734	325.5	1052.21
		8.3605	325.5	993
		8.37366	325.5	877.431
		8.38681	325.5	742.513
		8.39997	325.5	618.273
		8.41312	325.5	519.948
		8.42628	325.5	447.422
		8.43943	325.5	396.629
		8.45259	325.5	362.275
		8.46575	325.5	341.026
		8.4789	325.5	328.75
		8.49206	325.5	321.975
		8.50521	325.5	318.187
		8.51837	325.5	316.328
		8.53153	325.5	314.906
		8.54468	325.5	314.09
		8.55784	325.5	313.5
		8.57099	325.5	312.97
		8.58415	325.5	312.875
		8.5973	325.5	314.578
		8.00529	328	316.88
		8.01845	328	317.445
		8.0316	328	317.194
		8.04476	328	318.02
		8.05792	328	318.773
		8.07107	328	319.976
		8.08423	328	321.359
		8.09738	328	322.944
		8.11054	328	326.865
		8.1237	328	334.001
		8.13685	328	347.098
		8.15001	328	367.854
		8.16316	328	397.433
		8.17632	328	435.194
		8.18948	328	473.39
		8.20263	328	506.481
		8.21579	328	528.304
		8.22894	328	538.486
		8.2421	328	542.709
		8.25525	328	553.758
		8.26841	328	587.573
		8.28157	328	652.348
		8.29472	328	748.695
		8.30788	328	863.064
		8.32103	328	972.01
		8.33419	328	1039.55
		8.34734	328	1048.1
		8.3605	328	987.245
		8.37366	328	871.477
		8.38681	328	738.714
		8.39997	328	615.904
		8.41312	328	518.505
		8.42628	328	446.415
		8.43943	328	395.602
		8.45259	328	361.139
		8.46575	328	340.35
		8.4789	328	327.968
		8.49206	328	321.118
		8.50521	328	317.74
		8.51837	328	315.743
		8.53153	328	314.288
		8.54468	328	313.367
		8.55784	328	312.49
		8.57099	328	312.284
		8.58415	328	312.415
		8.5973	328	313.955
		8.00529	330.5	315.498
		8.01845	330.5	315.415
		8.0316	330.5	315.311
		8.04476	330.5	316.238
		8.05792	330.5	316.766
		8.07107	330.5	317.049
		8.08423	330.5	318.062
		8.09738	330.5	320.283
		8.11054	330.5	324.295
		8.1237	330.5	331.882
		8.13685	330.5	345.109
		8.15001	330.5	366.733
		8.16316	330.5	398.104
		8.17632	330.5	436.293
		8.18948	330.5	473.373
		8.20263	330.5	504.68
		8.21579	330.5	525.292
		8.22894	330.5	535.569
		8.2421	330.5	540.797
		8.25525	330.5	554.516
		8.26841	330.5	590.505
		8.28157	330.5	656.083
		8.29472	330.5	752.506
		8.30788	330.5	864.971
		8.32103	330.5	970.314
		8.33419	330.5	1034.57
		8.34734	330.5	1040.18
		8.3605	330.5	979.635
		8.37366	330.5	864.224
		8.38681	330.5	733.426
		8.39997	330.5	611.831
		8.41312	330.5	515.277
		8.42628	330.5	443.253
		8.43943	330.5	392.599
		8.45259	330.5	358.225
		8.46575	330.5	337.831
		8.4789	330.5	325.876
		8.49206	330.5	319.184
		8.50521	330.5	315.56
		8.51837	330.5	313.056
		8.53153	330.5	311.008
		8.54468	330.5	309.988
		8.55784	330.5	309.627
		8.57099	330.5	309.786
		8.58415	330.5	310.097
		8.5973	330.5	311.037
		8.00529	333	315.054
		8.01845	333	315.167
		8.0316	333	315.067
		8.04476	333	316.043
		8.05792	333	316.277
		8.07107	333	316.996
		8.08423	333	319.103
		8.09738	333	321.844
		8.11054	333	326.363
		8.1237	333	333.79
		8.13685	333	347.711
		8.15001	333	369.799
		8.16316	333	401.527
		8.17632	333	438.626
		8.18948	333	473.826
		8.20263	333	502.84
		8.21579	333	523.123
		8.22894	333	534.833
		8.2421	333	542.988
		8.25525	333	559.368
		8.26841	333	597.069
		8.28157	333	663.021
		8.29472	333	758.59
		8.30788	333	869.359
		8.32103	333	972.084
		8.33419	333	1031.79
		8.34734	333	1033.55
		8.3605	333	971.553
		8.37366	333	857.953
		8.38681	333	729.559
		8.39997	333	609.224
		8.41312	333	513.193
		8.42628	333	441.765
		8.43943	333	391.538
		8.45259	333	357.732
		8.46575	333	336.743
		8.4789	333	324.823
		8.49206	333	318.339
		8.50521	333	314.362
		8.51837	333	312.325
		8.53153	333	310.923
		8.54468	333	309.717
		8.55784	333	309.435
		8.57099	333	309.701
		8.58415	333	309.465
		8.5973	333	311.047
		8.00529	335.5	316.741
		8.01845	335.5	316.728
		8.0316	335.5	316.704
		8.04476	335.5	317.232
		8.05792	335.5	317.593
		8.07107	335.5	318.58
		8.08423	335.5	320.29
		8.09738	335.5	323.36
		8.11054	335.5	327.849
		8.1237	335.5	336.3
		8.13685	335.5	350.818
		8.15001	335.5	373.45
		8.16316	335.5	405.174
		8.17632	335.5	442.005
		8.18948	335.5	477.213
		8.20263	335.5	506.26
		8.21579	335.5	527.073
		8.22894	335.5	539.835
		8.2421	335.5	549.132
		8.25525	335.5	566.24
		8.26841	335.5	605.004
		8.28157	335.5	673.156
		8.29472	335.5	768.808
		8.30788	335.5	876.949
		8.32103	335.5	976.325
		8.33419	335.5	1034.18
		8.34734	335.5	1036.77
		8.3605	335.5	973.829
		8.37366	335.5	860.475
		8.38681	335.5	731.836
		8.39997	335.5	611.517
		8.41312	335.5	515.335
		8.42628	335.5	443.783
		8.43943	335.5	393.883
		8.45259	335.5	360.595
		8.46575	335.5	339.686
		8.4789	335.5	327.345
		8.49206	335.5	320.521
		8.50521	335.5	316.558
		8.51837	335.5	313.874
		8.53153	335.5	312.711
		8.54468	335.5	312.148
		8.55784	335.5	311.336
		8.57099	335.5	311.294
		8.58415	335.5	311.772
		8.5973	335.5	313.337
		8.00529	338	316.948
		8.01845	338	317.539
		8.0316	338	317.511
		8.04476	338	317.892
		8.05792	338	318.668
		8.07107	338	319.601
		8.08423	338	321.288
		8.09738	338	324.247
		8.11054	338	329.533
		8.1237	338	338.466
		8.13685	338	353.396
		8.15001	338	376.533
		8.16316	338	407.8
		8.17632	338	442.953
		8.18948	338	476.456
		8.20263	338	505.406
		8.21579	338	526.929
		8.22894	338	541.374
		8.2421	338	552.74
		8.25525	338	571.451
		8.26841	338	611.161
		8.28157	338	679.014
		8.29472	338	771.766
		8.30788	338	876.392
		8.32103	338	972.415
		8.33419	338	1028.82
		8.34734	338	1032.29
		8.3605	338	971.598
		8.37366	338	859.267
		8.38681	338	731.403
		8.39997	338	611.64
		8.41312	338	515.579
		8.42628	338	443.95
		8.43943	338	393.691
		8.45259	338	359.847
		8.46575	338	339.242
		8.4789	338	327.252
		8.49206	338	320.249
		8.50521	338	316.362
		8.51837	338	314.99
		8.53153	338	313.723
		8.54468	338	312.581
		8.55784	338	311.968
		8.57099	338	312.193
		8.58415	338	312.386
		8.5973	338	314.156
		8.00529	340.5	316.962
		8.01845	340.5	317.065
		8.0316	340.5	316.834
		8.04476	340.5	317.48
		8.05792	340.5	318.079
		8.07107	340.5	318.772
		8.08423	340.5	320.346
		8.09738	340.5	323.493
		8.11054	340.5	329
		8.1237	340.5	338.158
		8.13685	340.5	353.456
		8.15001	340.5	376.557
		8.16316	340.5	407.238
		8.17632	340.5	442.079
		8.18948	340.5	475.14
		8.20263	340.5	504.876
		8.21579	340.5	527.691
		8.22894	340.5	543.317
		8.2421	340.5	556.158
		8.25525	340.5	576.574
		8.26841	340.5	616.093
		8.28157	340.5	683.311
		8.29472	340.5	774.158
		8.30788	340.5	876.013
		8.32103	340.5	970.743
		8.33419	340.5	1027.49
		8.34734	340.5	1031.43
		8.3605	340.5	970.058
		8.37366	340.5	856.968
		8.38681	340.5	729.231
		8.39997	340.5	609.987
		8.41312	340.5	514.508
		8.42628	340.5	443.38
		8.43943	340.5	392.926
		8.45259	340.5	358.89
		8.46575	340.5	338.151
		8.4789	340.5	326.23
		8.49206	340.5	319.912
		8.50521	340.5	316.369
		8.51837	340.5	313.875
		8.53153	340.5	311.757
		8.54468	340.5	311.032
		8.55784	340.5	310.787
		8.57099	340.5	311.123
		8.58415	340.5	311.592
		8.5973	340.5	313.446
		8.00529	343	315.586
		8.01845	343	315.931
		8.0316	343	315.685
		8.04476	343	315.868
		8.05792	343	316.559
		8.07107	343	317.588
		8.08423	343	319.64
		8.09738	343	323.15
		8.11054	343	328.235
		8.1237	343	337.395
		8.13685	343	352.919
		8.15001	343	375.771
		8.16316	343	405.747
		8.17632	343	440.065
		8.18948	343	472.642
		8.20263	343	502.039
		8.21579	343	524.953
		8.22894	343	540.698
		8.2421	343	553.553
		8.25525	343	574.687
		8.26841	343	614.026
		8.28157	343	680.515
		8.29472	343	770.856
		8.30788	343	872.096
		8.32103	343	965.496
		8.33419	343	1021.94
		8.34734	343	1025.59
		8.3605	343	964.405
		8.37366	343	851.644
		8.38681	343	723.695
		8.39997	343	604.592
		8.41312	343	510.099
		8.42628	343	439.934
		8.43943	343	390.838
		8.45259	343	357.301
		8.46575	343	336.229
		8.4789	343	324.108
		8.49206	343	317.682
		8.50521	343	313.841
		8.51837	343	311.56
		8.53153	343	310.317
		8.54468	343	309.453
		8.55784	343	308.959
		8.57099	343	309.295
		8.58415	343	309.896
		8.5973	343	311.949
		8.00529	345.5	315.098
		8.01845	345.5	315.805
		8.0316	345.5	315.439
		8.04476	345.5	316.053
		8.05792	345.5	316.673
		8.07107	345.5	318.034
		8.08423	345.5	319.863
		8.09738	345.5	323.573
		8.11054	345.5	328.757
		8.1237	345.5	337.639
		8.13685	345.5	352.853
		8.15001	345.5	375.668
		8.16316	345.5	406.495
		8.17632	345.5	440.943
		8.18948	345.5	473.53
		8.20263	345.5	502.716
		8.21579	345.5	525.85
		8.22894	345.5	543.34
		8.2421	345.5	557.879
		8.25525	345.5	578.073
		8.26841	345.5	617.323
		8.28157	345.5	683.055
		8.29472	345.5	773.068
		8.30788	345.5	874.129
		8.32103	345.5	967.31
		8.33419	345.5	1022.19
		8.34734	345.5	1025.81
		8.3605	345.5	964.68
		8.37366	345.5	851.684
		8.38681	345.5	723.879
		8.39997	345.5	605.053
		8.41312	345.5	510.049
		8.42628	345.5	439.881
		8.43943	345.5	390.178
		8.45259	345.5	356.599
		8.46575	345.5	336.196
		8.4789	345.5	324.525
		8.49206	345.5	317.965
		8.50521	345.5	313.933
		8.51837	345.5	311.633
		8.53153	345.5	310.274
		8.54468	345.5	309.489
		8.55784	345.5	308.863
		8.57099	345.5	308.982
		8.58415	345.5	309.692
		8.5973	345.5	311.812
		8.00529	348	316.147
		8.01845	348	316.208
		8.0316	348	315.85
		8.04476	348	316.268
		8.05792	348	317.477
		8.07107	348	319.292
		8.08423	348	321.25
		8.09738	348	324.5
		8.11054	348	329.877
		8.1237	348	339.253
		8.13685	348	354.685
		8.15001	348	377.146
		8.16316	348	407.565
		8.17632	348	442.028
		8.18948	348	474.742
		8.20263	348	504.499
		8.21579	348	527.601
		8.22894	348	544.693
		8.2421	348	559.135
		8.25525	348	579.654
		8.26841	348	617.974
		8.28157	348	682.535
		8.29472	348	772.019
		8.30788	348	872.49
		8.32103	348	964.45
		8.33419	348	1019.31
		8.34734	348	1022.57
		8.3605	348	962.292
		8.37366	348	850.883
		8.38681	348	723.678
		8.39997	348	605.274
		8.41312	348	510.748
		8.42628	348	440.65
		8.43943	348	390.684
		8.45259	348	357.325
		8.46575	348	337.511
		8.4789	348	325.839
		8.49206	348	319.368
		8.50521	348	315.224
		8.51837	348	312.582
		8.53153	348	311.128
		8.54468	348	310.374
		8.55784	348	309.57
		8.57099	348	310.023
		8.58415	348	310.621
		8.5973	348	312.46
		8.00529	350.5	317.334
		8.01845	350.5	317.819
		8.0316	350.5	317.62
		8.04476	350.5	318.274
		8.05792	350.5	318.796
		8.07107	350.5	320.052
		8.08423	350.5	322.22
		8.09738	350.5	325.699
		8.11054	350.5	331.325
		8.1237	350.5	340.588
		8.13685	350.5	355.861
		8.15001	350.5	378.324
		8.16316	350.5	408.133
		8.17632	350.5	442.319
		8.18948	350.5	474.652
		8.20263	350.5	504.97
		8.21579	350.5	529.435
		8.22894	350.5	548.057
		8.2421	350.5	561.94
		8.25525	350.5	580.944
		8.26841	350.5	618.477
		8.28157	350.5	682.388
		8.29472	350.5	770.698
		8.30788	350.5	870.887
		8.32103	350.5	963.283
		8.33419	350.5	1019.25
		8.34734	350.5	1022.93
		8.3605	350.5	962.432
		8.37366	350.5	850.777
		8.38681	350.5	724.603
		8.39997	350.5	606.462
		8.41312	350.5	511.635
		8.42628	350.5	441.456
		8.43943	350.5	391.932
		8.45259	350.5	358.728
		8.46575	350.5	338.232
		8.4789	350.5	326.257
		8.49206	350.5	319.943
		8.50521	350.5	315.887
		8.51837	350.5	313.45
		8.53153	350.5	311.676
		8.54468	350.5	310.823
		8.55784	350.5	310.342
		8.57099	350.5	310.841
		8.58415	350.5	311.819
		8.5973	350.5	313.54
		8.00529	353	316.996
		8.01845	353	317.123
		8.0316	353	317.183
		8.04476	353	317.835
		8.05792	353	318.562
		8.07107	353	320.04
		8.08423	353	322.289
		8.09738	353	325.88
		8.11054	353	331.195
		8.1237	353	339.752
		8.13685	353	354.7
		8.15001	353	377.511
		8.16316	353	407.696
		8.17632	353	442.042
		8.18948	353	475.061
		8.20263	353	505.43
		8.21579	353	529.396
		8.22894	353	547.31
		8.2421	353	560.626
		8.25525	353	580.019
		8.26841	353	616.483
		8.28157	353	680.79
		8.29472	353	770.857
		8.30788	353	872.777
		8.32103	353	964.93
		8.33419	353	1020.84
		8.34734	353	1023.85
		8.3605	353	963.554
		8.37366	353	852.037
		8.38681	353	725.086
		8.39997	353	606.236
		8.41312	353	510.916
		8.42628	353	440.678
		8.43943	353	391.121
		8.45259	353	358.224
		8.46575	353	337.941
		8.4789	353	326.581
		8.49206	353	319.899
		8.50521	353	315.873
		8.51837	353	313.235
		8.53153	353	311.801
		8.54468	353	311.056
		8.55784	353	310.686
		8.57099	353	310.638
		8.58415	353	311.448
		8.5973	353	313.689
		8.00529	355.5	316.173
		8.01845	355.5	316.078
		8.0316	355.5	316.168
		8.04476	355.5	317.112
		8.05792	355.5	318.107
		8.07107	355.5	319.462
		8.08423	355.5	321.977
		8.09738	355.5	325.861
		8.11054	355.5	331.36
		8.1237	355.5	340.095
		8.13685	355.5	355.102
		8.15001	355.5	377.285
		8.16316	355.5	407.052
		8.17632	355.5	441.664
		8.18948	355.5	475.293
		8.20263	355.5	506.615
		8.21579	355.5	531.277
		8.22894	355.5	548.665
		8.2421	355.5	561.525
		8.25525	355.5	580.023
		8.26841	355.5	616.075
		8.28157	355.5	680.677
		8.29472	355.5	770.988
		8.30788	355.5	872.729
		8.32103	355.5	965.187
		8.33419	355.5	1021.1
		8.34734	355.5	1023.56
		8.3605	355.5	962.221
		8.37366	355.5	849.153
		8.38681	355.5	722.506
		8.39997	355.5	604.53
		8.41312	355.5	509.869
		8.42628	355.5	439.685
		8.43943	355.5	390.461
		8.45259	355.5	357.445
		8.46575	355.5	336.697
		8.4789	355.5	324.582
		8.49206	355.5	318.184
		8.50521	355.5	314.365
		8.51837	355.5	312.26
		8.53153	355.5	310.861
		8.54468	355.5	310.141
		8.55784	355.5	309.601
		8.57099	355.5	309.497
		8.58415	355.5	310.039
		8.5973	355.5	312.033
		8.00529	358	315.541
		8.01845	358	315.677
		8.0316	358	315.358
		8.04476	358	316.195
		8.05792	358	317.104
		8.07107	358	318.613
		8.08423	358	321.144
		8.09738	358	324.829
		8.11054	358	330.243
		8.1237	358	339.041
		8.13685	358	353.751
		8.15001	358	376.412
		8.16316	358	406.5
		8.17632	358	441.66
		8.18948	358	475.926
		8.20263	358	507.815
		8.21579	358	533.119
		8.22894	358	551.166
		8.2421	358	563.614
		8.25525	358	581.096
		8.26841	358	617.012
		8.28157	358	681.746
		8.29472	358	771.553
		8.30788	358	873.715
		8.32103	358	967.204
		8.33419	358	1022.63
		8.34734	358	1024.35
		8.3605	358	962.147
		8.37366	358	848.092
		8.38681	358	721.236
		8.39997	358	603.667
		8.41312	358	509.308
		8.42628	358	439.441
		8.43943	358	390.384
		8.45259	358	357.673
		8.46575	358	337.058
		8.4789	358	325.116
		8.49206	358	318.421
		8.50521	358	314.554
		8.51837	358	312.24
		8.53153	358	310.705
		8.54468	358	309.738
		8.55784	358	309.071
		8.57099	358	309.332
		8.58415	358	309.819
		8.5973	358	311.334
		8.00529	360.5	315.712
		8.01845	360.5	316.208
		8.0316	360.5	316.149
		8.04476	360.5	316.878
		8.05792	360.5	317.379
		8.07107	360.5	318.81
		8.08423	360.5	321.272
		8.09738	360.5	324.933
		8.11054	360.5	330.705
		8.1237	360.5	339.518
		8.13685	360.5	354.751
		8.15001	360.5	377.582
		8.16316	360.5	407.924
		8.17632	360.5	442.515
		8.18948	360.5	477.134
		8.20263	360.5	509.454
		8.21579	360.5	534.59
		8.22894	360.5	552.114
		8.2421	360.5	565.28
		8.25525	360.5	583.312
		8.26841	360.5	619.839
		8.28157	360.5	685.222
		8.29472	360.5	775.441
		8.30788	360.5	876.299
		8.32103	360.5	967.783
		8.33419	360.5	1022.26
		8.34734	360.5	1024.42
		8.3605	360.5	962.615
		8.37366	360.5	849.255
		8.38681	360.5	722.8
		8.39997	360.5	605.061
		8.41312	360.5	510.499
		8.42628	360.5	439.972
		8.43943	360.5	390.088
		8.45259	360.5	357.423
		8.46575	360.5	337.616
		8.4789	360.5	325.777
		8.49206	360.5	318.611
		8.50521	360.5	314.605
		8.51837	360.5	312.599
		8.53153	360.5	311.406
		8.54468	360.5	310.267
		8.55784	360.5	309.782
		8.57099	360.5	310.355
		8.58415	360.5	311.37
		8.5973	360.5	312.794
		8.00529	363	317.452
		8.01845	363	317.984
		8.0316	363	318.173
		8.04476	363	319.039
		8.05792	363	320.372
		8.07107	363	321.819
		8.08423	363	323.838
		8.09738	363	327.253
		8.11054	363	332.813
		8.1237	363	341.96
		8.13685	363	356.943
		8.15001	363	379.62
		8.16316	363	410.052
		8.17632	363	444.927
		8.18948	363	479.498
		8.20263	363	511.689
		8.21579	363	537.442
		8.22894	363	555.674
		8.2421	363	568.606
		8.25525	363	586.652
		8.26841	363	622.668
		8.28157	363	687.17
		8.29472	363	777.321
		8.30788	363	879.586
		8.32103	363	972.222
		8.33419	363	1027.31
		8.34734	363	1029.17
		8.3605	363	966.659
		8.37366	363	853.395
		8.38681	363	726.154
		8.39997	363	608.266
		8.41312	363	513.466
		8.42628	363	442.595
		8.43943	363	392.854
		8.45259	363	359.415
		8.46575	363	338.798
		8.4789	363	326.916
		8.49206	363	320.561
		8.50521	363	316.903
		8.51837	363	314.69
		8.53153	363	312.741
		8.54468	363	311.593
		8.55784	363	311.364
		8.57099	363	311.614
		8.58415	363	312.381
		8.5973	363	314.175
		8.00529	365.5	317.766
		8.01845	365.5	317.938
		8.0316	365.5	317.932
		8.04476	365.5	319.062
		8.05792	365.5	320.346
		8.07107	365.5	321.585
		8.08423	365.5	323.129
		8.09738	365.5	326.888
		8.11054	365.5	332.389
		8.1237	365.5	341.582
		8.13685	365.5	356.771
		8.15001	365.5	379.217
		8.16316	365.5	409.457
		8.17632	365.5	445.049
		8.18948	365.5	480.146
		8.20263	365.5	512.608
		8.21579	365.5	538.158
		8.22894	365.5	556.013
		8.2421	365.5	568.829
		8.25525	365.5	586.665
		8.26841	365.5	622.789
		8.28157	365.5	687.529
		8.29472	365.5	777.172
		8.30788	365.5	878.901
		8.32103	365.5	970.978
		8.33419	365.5	1025.3
		8.34734	365.5	1028.27
		8.3605	365.5	966.79
		8.37366	365.5	854.201
		8.38681	365.5	726.61
		8.39997	365.5	607.925
		8.41312	365.5	512.904
		8.42628	365.5	442.707
		8.43943	365.5	392.581
		8.45259	365.5	358.729
		8.46575	365.5	338.564
		8.4789	365.5	327.242
		8.49206	365.5	320.434
		8.50521	365.5	316.657
		8.51837	365.5	314.546
		8.53153	365.5	312.999
		8.54468	365.5	311.874
		8.55784	365.5	311.627
		8.57099	365.5	311.7
		8.58415	365.5	311.571
		8.5973	365.5	313.179
		8.00529	368	317.935
		8.01845	368	318.392
		8.0316	368	318.163
		8.04476	368	318.986
		8.05792	368	319.94
		8.07107	368	321.521
		8.08423	368	323.596
		8.09738	368	327.33
		8.11054	368	332.769
		8.1237	368	341.781
		8.13685	368	357.319
		8.15001	368	379.555
		8.16316	368	409.106
		8.17632	368	444.457
		8.18948	368	480.494
		8.20263	368	513.423
		8.21579	368	539.484
		8.22894	368	557.8
		8.2421	368	570.301
		8.25525	368	586.414
		8.26841	368	621.167
		8.28157	368	685.763
		8.29472	368	776.447
		8.30788	368	878.723
		8.32103	368	971.02
		8.33419	368	1025.31
		8.34734	368	1028.31
		8.3605	368	967.017
		8.37366	368	854.424
		8.38681	368	725.502
		8.39997	368	606.665
		8.41312	368	512.206
		8.42628	368	441.962
		8.43943	368	391.766
		8.45259	368	358.339
		8.46575	368	338.323
		8.4789	368	326.967
		8.49206	368	320.264
		8.50521	368	316.65
		8.51837	368	314.682
		8.53153	368	313.507
		8.54468	368	311.999
		8.55784	368	311.558
		8.57099	368	311.839
		8.58415	368	312.34
		8.5973	368	314.277
		8.00529	370.5	315.628
		8.01845	370.5	315.926
		8.0316	370.5	316.047
		8.04476	370.5	317.18
		8.05792	370.5	318.461
		8.07107	370.5	319.596
		8.08423	370.5	321.527
		8.09738	370.5	324.647
		8.11054	370.5	330.425
		8.1237	370.5	339.902
		8.13685	370.5	355.37
		8.15001	370.5	377.611
		8.16316	370.5	407.531
		8.17632	370.5	443.137
		8.18948	370.5	479.685
		8.20263	370.5	512.961
		8.21579	370.5	538.281
		8.22894	370.5	556.665
		8.2421	370.5	568.887
		8.25525	370.5	584.82
		8.26841	370.5	618.915
		8.28157	370.5	682.942
		8.29472	370.5	772.383
		8.30788	370.5	874.71
		8.32103	370.5	968.086
		8.33419	370.5	1022.63
		8.34734	370.5	1024.9
		8.3605	370.5	962.293
		8.37366	370.5	848.68
		8.38681	370.5	721.046
		8.39997	370.5	603.274
		8.41312	370.5	509.192
		8.42628	370.5	439.066
		8.43943	370.5	389.319
		8.45259	370.5	356.954
		8.46575	370.5	337.272
		8.4789	370.5	325.451
		8.49206	370.5	319.043
		8.50521	370.5	315.499
		8.51837	370.5	313.139
		8.53153	370.5	311.326
		8.54468	370.5	310.339
		8.55784	370.5	309.734
		8.57099	370.5	309.781
		8.58415	370.5	310.137
		8.5973	370.5	311.494
		8.00529	373	316.517
		8.01845	373	316.999
		8.0316	373	316.889
		8.04476	373	317.45
		8.05792	373	318.452
		8.07107	373	320.215
		8.08423	373	322.62
		8.09738	373	326.296
		8.11054	373	331.711
		8.1237	373	340.988
		8.13685	373	355.839
		8.15001	373	377.937
		8.16316	373	408.488
		8.17632	373	444.681
		8.18948	373	480.764
		8.20263	373	513.322
		8.21579	373	539.584
		8.22894	373	557.62
		8.2421	373	570.226
		8.25525	373	586.446
		8.26841	373	620.731
		8.28157	373	683.666
		8.29472	373	773.428
		8.30788	373	875.421
		8.32103	373	967.134
		8.33419	373	1021.58
		8.34734	373	1024.75
		8.3605	373	962.983
		8.37366	373	849.772
		8.38681	373	721.976
		8.39997	373	604.59
		8.41312	373	510.244
		8.42628	373	439.875
		8.43943	373	390.027
		8.45259	373	357.156
		8.46575	373	337.402
		8.4789	373	325.592
		8.49206	373	319.477
		8.50521	373	315.998
		8.51837	373	313.834
		8.53153	373	312.411
		8.54468	373	311.293
		8.55784	373	310.3
		8.57099	373	310.273
		8.58415	373	310.735
		8.5973	373	312.791
		8.00529	375.5	318.607
		8.01845	375.5	319.114
		8.0316	375.5	319.052
		8.04476	375.5	320.165
		8.05792	375.5	321.496
		8.07107	375.5	322.711
		8.08423	375.5	324.604
		8.09738	375.5	328.214
		8.11054	375.5	333.467
		8.1237	375.5	342.504
		8.13685	375.5	357.302
		8.15001	375.5	379.697
		8.16316	375.5	409.778
		8.17632	375.5	445.628
		8.18948	375.5	481.677
		8.20263	375.5	515.165
		8.21579	375.5	541.167
		8.22894	375.5	559.871
		8.2421	375.5	572.884
		8.25525	375.5	588.982
		8.26841	375.5	623.149
		8.28157	375.5	686.488
		8.29472	375.5	775.213
		8.30788	375.5	875.823
		8.32103	375.5	968.679
		8.33419	375.5	1024.28
		8.34734	375.5	1027.12
		8.3605	375.5	965.192
		8.37366	375.5	851.837
		8.38681	375.5	724.142
		8.39997	375.5	606.817
		8.41312	375.5	512.356
		8.42628	375.5	442.299
		8.43943	375.5	392.873
		8.45259	375.5	359.638
		8.46575	375.5	339.254
		8.4789	375.5	327.203
		8.49206	375.5	320.96
		8.50521	375.5	317.305
		8.51837	375.5	315.575
		8.53153	375.5	314.195
		8.54468	375.5	313.048
		8.55784	375.5	312.513
		8.57099	375.5	312.579
		8.58415	375.5	313.137
		8.5973	375.5	315.222
		8.00529	378	318.909
		8.01845	378	319.826
		8.0316	378	319.997
		8.04476	378	320.799
		8.05792	378	321.555
		8.07107	378	323.177
		8.08423	378	325.519
		8.09738	378	329.017
		8.11054	378	334.25
		8.1237	378	343.171
		8.13685	378	358.195
		8.15001	378	380.375
		8.16316	378	410.596
		8.17632	378	446.8
		8.18948	378	483.332
		8.20263	378	517.348
		8.21579	378	543.779
		8.22894	378	562.312
		8.2421	378	575.521
		8.25525	378	591.881
		8.26841	378	625.87
		8.28157	378	689.101
		8.29472	378	778.614
		8.30788	378	879.79
		8.32103	378	973.044
		8.33419	378	1028.24
		8.34734	378	1030.89
		8.3605	378	968.63
		8.37366	378	855.618
		8.38681	378	727.631
		8.39997	378	608.912
		8.41312	378	513.466
		8.42628	378	443.001
		8.43943	378	393.19
		8.45259	378	359.712
		8.46575	378	339.04
		8.4789	378	327.481
		8.49206	378	320.922
		8.50521	378	317.05
		8.51837	378	315.079
		8.53153	378	313.758
		8.54468	378	313.201
		8.55784	378	312.484
		8.57099	378	312.723
		8.58415	378	313.628
		8.5973	378	315.609
		8.00529	380.5	317.91
		8.01845	380.5	318.187
		8.0316	380.5	318.448
		8.04476	380.5	319.577
		8.05792	380.5	320.501
		8.07107	380.5	321.548
		8.08423	380.5	323.938
		8.09738	380.5	327.709
		8.11054	380.5	333.459
		8.1237	380.5	342.23
		8.13685	380.5	357.115
		8.15001	380.5	379.18
		8.16316	380.5	409.162
		8.17632	380.5	445.241
		8.18948	380.5	481.877
		8.20263	380.5	516.447
		8.21579	380.5	543.146
		8.22894	380.5	561.605
		8.2421	380.5	575.013
		8.25525	380.5	591.254
		8.26841	380.5	625.681
		8.28157	380.5	688.12
		8.29472	380.5	775.725
		8.30788	380.5	876.248
		8.32103	380.5	969.873
		8.33419	380.5	1025.89
		8.34734	380.5	1029.03
		8.3605	380.5	965.935
		8.37366	380.5	851.742
		8.38681	380.5	723.944
		8.39997	380.5	605.764
		8.41312	380.5	511.041
		8.42628	380.5	440.327
		8.43943	380.5	391.016
		8.45259	380.5	358.318
		8.46575	380.5	338.48
		8.4789	380.5	326.677
		8.49206	380.5	320.234
		8.50521	380.5	316.457
		8.51837	380.5	314.45
		8.53153	380.5	313.498
		8.54468	380.5	312.801
		8.55784	380.5	312.673
		8.57099	380.5	312.692
		8.58415	380.5	312.255
		8.5973	380.5	313.899
		8.00529	383	315.53
		8.01845	383	316.094
		8.0316	383	316.226
		8.04476	383	317.435
		8.05792	383	318.658
		8.07107	383	320.21
		8.08423	383	322.925
		8.09738	383	326.403
		8.11054	383	331.943
		8.1237	383	340.779
		8.13685	383	355.365
		8.15001	383	377.021
		8.16316	383	407.091
		8.17632	383	443.883
		8.18948	383	480.644
		8.20263	383	514.819
		8.21579	383	542.352
		8.22894	383	561.328
		8.2421	383	574.503
		8.25525	383	590.725
		8.26841	383	624.412
		8.28157	383	686.793
		8.29472	383	775.58
		8.30788	383	876.615
		8.32103	383	969.775
		8.33419	383	1024.53
		8.34734	383	1025.48
		8.3605	383	962.057
		8.37366	383	847.555
		8.38681	383	720.493
		8.39997	383	603.071
		8.41312	383	509.296
		8.42628	383	439.676
		8.43943	383	389.827
		8.45259	383	356.743
		8.46575	383	337.271
		8.4789	383	326.004
		8.49206	383	319.693
		8.50521	383	316.225
		8.51837	383	313.776
		8.53153	383	312.278
		8.54468	383	311.284
		8.55784	383	311.22
		8.57099	383	311.26
		8.58415	383	311.671
		8.5973	383	313.038
		8.00529	385.5	318.262
		8.01845	385.5	318.39
		8.0316	385.5	318.266
		8.04476	385.5	319.036
		8.05792	385.5	320.048
		8.07107	385.5	321.498
		8.08423	385.5	324.179
		8.09738	385.5	327.725
		8.11054	385.5	333.133
		8.1237	385.5	342.317
		8.13685	385.5	356.89
		8.15001	385.5	378.498
		8.16316	385.5	408.545
		8.17632	385.5	444.899
		8.18948	385.5	482.393
		8.20263	385.5	517.261
		8.21579	385.5	544.854
		8.22894	385.5	564.195
		8.2421	385.5	577.312
		8.25525	385.5	592.911
		8.26841	385.5	626.963
		8.28157	385.5	689.931
		8.29472	385.5	778.742
		8.30788	385.5	880.112
		8.32103	385.5	973.71
		8.33419	385.5	1028.84
		8.34734	385.5	1030.01
		8.3605	385.5	966.272
		8.37366	385.5	851.724
		8.38681	385.5	723.635
		8.39997	385.5	605.615
		8.41312	385.5	510.752
		8.42628	385.5	440.689
		8.43943	385.5	391.843
		8.45259	385.5	358.974
		8.46575	385.5	338.679
		8.4789	385.5	327.034
		8.49206	385.5	320.448
		8.50521	385.5	316.273
		8.51837	385.5	314.041
		8.53153	385.5	312.493
		8.54468	385.5	311.522
		8.55784	385.5	311.174
		8.57099	385.5	311.32
		8.58415	385.5	311.946
		8.5973	385.5	314.146
		8.00529	388	319.736
		8.01845	388	320.049
		8.0316	388	320.21
		8.04476	388	320.849
		8.05792	388	322.119
		8.07107	388	323.938
		8.08423	388	325.976
		8.09738	388	329.102
		8.11054	388	334.303
		8.1237	388	343.307
		8.13685	388	358.229
		8.15001	388	380.289
		8.16316	388	410.397
		8.17632	388	446.719
		8.18948	388	483.686
		8.20263	388	518.9
		8.21579	388	546.359
		8.22894	388	566.229
		8.2421	388	580.186
		8.25525	388	596.208
		8.26841	388	630.529
		8.28157	388	693.104
		8.29472	388	781.257
		8.30788	388	881.241
		8.32103	388	975.062
		8.33419	388	1030.98
		8.34734	388	1032.88
		8.3605	388	969.385
		8.37366	388	854.08
		8.38681	388	725.884
		8.39997	388	608.01
		8.41312	388	513.356
		8.42628	388	443.442
		8.43943	388	393.553
		8.45259	388	360.165
		8.46575	388	339.942
		8.4789	388	328.077
		8.49206	388	321.278
		8.50521	388	317.335
		8.51837	388	315.371
		8.53153	388	313.961
		8.54468	388	313.343
		8.55784	388	313.058
		8.57099	388	313.28
		8.58415	388	314.419
		8.5973	388	316.203
		8.00529	390.5	320.258
		8.01845	390.5	320.954
		8.0316	390.5	321.029
		8.04476	390.5	321.69
		8.05792	390.5	322.535
		8.07107	390.5	324.215
		8.08423	390.5	326.972
		8.09738	390.5	330.728
		8.11054	390.5	335.588
		8.1237	390.5	344.172
		8.13685	390.5	359.226
		8.15001	390.5	380.884
		8.16316	390.5	411.383
		8.17632	390.5	448.379
		8.18948	390.5	486.137
		8.20263	390.5	521.211
		8.21579	390.5	549.192
		8.22894	390.5	568.74
		8.2421	390.5	582.835
		8.25525	390.5	599.347
		8.26841	390.5	632.683
		8.28157	390.5	694.305
		8.29472	390.5	782.263
		8.30788	390.5	882.741
		8.32103	390.5	975.876
		8.33419	390.5	1030.86
		8.34734	390.5	1032.97
		8.3605	390.5	970.937
		8.37366	390.5	857.089
		8.38681	390.5	728.126
		8.39997	390.5	609.303
		8.41312	390.5	513.923
		8.42628	390.5	443.637
		8.43943	390.5	394.232
		8.45259	390.5	361.426
		8.46575	390.5	341.216
		8.4789	390.5	329.248
		8.49206	390.5	322.831
		8.50521	390.5	318.738
		8.51837	390.5	316.403
		8.53153	390.5	314.872
		8.54468	390.5	314.222
		8.55784	390.5	314.032
		8.57099	390.5	313.927
		8.58415	390.5	314.413
		8.5973	390.5	316.088
		8.00529	393	317.555
		8.01845	393	317.58
		8.0316	393	317.71
		8.04476	393	318.763
		8.05792	393	320.046
		8.07107	393	321.941
		8.08423	393	324.619
		8.09738	393	328.659
		8.11054	393	333.934
		8.1237	393	342.347
		8.13685	393	356.363
		8.15001	393	378.099
		8.16316	393	408.914
		8.17632	393	446.385
		8.18948	393	483.694
		8.20263	393	519.09
		8.21579	393	547.702
		8.22894	393	567.235
		8.2421	393	580.946
		8.25525	393	596.73
		8.26841	393	629.096
		8.28157	393	690.579
		8.29472	393	778.443
		8.30788	393	877.648
		8.32103	393	969.872
		8.33419	393	1025.94
		8.34734	393	1028.61
		8.3605	393	965.756
		8.37366	393	851.063
		8.38681	393	722.811
		8.39997	393	604.834
		8.41312	393	510.619
		8.42628	393	440.726
		8.43943	393	391.293
		8.45259	393	358.369
		8.46575	393	338.426
		8.4789	393	326.69
		8.49206	393	319.851
		8.50521	393	315.827
		8.51837	393	313.873
		8.53153	393	312.022
		8.54468	393	311.269
		8.55784	393	311.289
		8.57099	393	311.788
		8.58415	393	312.419
		8.5973	393	314.598
		8.00529	395.5	316.379
		8.01845	395.5	316.991
		8.0316	395.5	316.518
		8.04476	395.5	317.848
		8.05792	395.5	319.26
		8.07107	395.5	320.408
		8.08423	395.5	322.678
		8.09738	395.5	326.322
		8.11054	395.5	331.693
		8.1237	395.5	340.279
		8.13685	395.5	354.132
		8.15001	395.5	375.657
		8.16316	395.5	405.986
		8.17632	395.5	443.824
		8.18948	395.5	481.527
		8.20263	395.5	516.499
		8.21579	395.5	544.989
		8.22894	395.5	564.24
		8.2421	395.5	577.952
		8.25525	395.5	594.406
		8.26841	395.5	627.627
		8.28157	395.5	689.641
		8.29472	395.5	776.867
		8.30788	395.5	875.215
		8.32103	395.5	967.178
		8.33419	395.5	1023.28
		8.34734	395.5	1025.74
		8.3605	395.5	961.914
		8.37366	395.5	846.668
		8.38681	395.5	718.877
		8.39997	395.5	601.988
		8.41312	395.5	508.278
		8.42628	395.5	438.913
		8.43943	395.5	389.94
		8.45259	395.5	357.332
		8.46575	395.5	337.489
		8.4789	395.5	325.457
		8.49206	395.5	318.644
		8.50521	395.5	314.413
		8.51837	395.5	312.505
		8.53153	395.5	311.223
		8.54468	395.5	310.236
		8.55784	395.5	309.883
		8.57099	395.5	310.207
		8.58415	395.5	310.8
		8.5973	395.5	312.579
		8.00529	398	314.891
		8.01845	398	315.513
		8.0316	398	315.654
		8.04476	398	316.205
		8.05792	398	316.937
		8.07107	398	318.322
		8.08423	398	321.022
		8.09738	398	325.117
		8.11054	398	330.78
		8.1237	398	339.668
		8.13685	398	354.18
		8.15001	398	375.765
		8.16316	398	405.934
		8.17632	398	442.463
		8.18948	398	479.554
		8.20263	398	514.37
		8.21579	398	543.683
		8.22894	398	563.3
		8.2421	398	576.709
		8.25525	398	592.833
		8.26841	398	626.009
		8.28157	398	687.079
		8.29472	398	773.314
		8.30788	398	871.219
		8.32103	398	963.122
		8.33419	398	1019.66
		8.34734	398	1021.17
		8.3605	398	957.548
		8.37366	398	843.219
		8.38681	398	716.373
		8.39997	398	599.815
		8.41312	398	506.165
		8.42628	398	436.953
		8.43943	398	387.523
		8.45259	398	354.739
		8.46575	398	335.245
		8.4789	398	324.238
		8.49206	398	317.942
		8.50521	398	314.105
		8.51837	398	311.697
		8.53153	398	310.292
		8.54468	398	309.568
		8.55784	398	309.233
		8.57099	398	309.205
		8.58415	398	309.954
		8.5973	398	311.921
		8.00529	400.5	317.227
		8.01845	400.5	317.279
		8.0316	400.5	317.227
		8.04476	400.5	318.815
		8.05792	400.5	319.894
		8.07107	400.5	321.369
		8.08423	400.5	323.85
		8.09738	400.5	327.606
		8.11054	400.5	332.701
		8.1237	400.5	340.917
		8.13685	400.5	354.636
		8.15001	400.5	376.4
		8.16316	400.5	406.831
		8.17632	400.5	444.204
		8.18948	400.5	482.509
		8.20263	400.5	517.894
		8.21579	400.5	547.047
		8.22894	400.5	566.34
		8.2421	400.5	580.209
		8.25525	400.5	596.745
		8.26841	400.5	630.529
		8.28157	400.5	692.482
		8.29472	400.5	779.268
		8.30788	400.5	877.995
		8.32103	400.5	970.609
		8.33419	400.5	1026.48
		8.34734	400.5	1028.11
		8.3605	400.5	963.253
		8.37366	400.5	847.919
		8.38681	400.5	719.743
		8.39997	400.5	602.519
		8.41312	400.5	508.566
		8.42628	400.5	439.333
		8.43943	400.5	390.03
		8.45259	400.5	357.744
		8.46575	400.5	337.943
		8.4789	400.5	326.095
		8.49206	400.5	319.582
		8.50521	400.5	315.531
		8.51837	400.5	313.517
		8.53153	400.5	311.821
		8.54468	400.5	311.046
		8.55784	400.5	310.754
		8.57099	400.5	310.722
		8.58415	400.5	311.216
		8.5973	400.5	313.385
		8.00529	403	318.544
		8.01845	403	318.927
		8.0316	403	318.746
		8.04476	403	319.446
		8.05792	403	320.342
		8.07107	403	322.282
		8.08423	403	325.125
		8.09738	403	329.021
		8.11054	403	333.862
		8.1237	403	342.571
		8.13685	403	357.098
		8.15001	403	378.4
		8.16316	403	408.607
		8.17632	403	446.243
		8.18948	403	484.74
		8.20263	403	520.528
		8.21579	403	550.1
		8.22894	403	569.829
		8.2421	403	583.984
		8.25525	403	600.515
		8.26841	403	633.677
		8.28157	403	695.617
		8.29472	403	783.104
		8.30788	403	881.963
		8.32103	403	974.434
		8.33419	403	1031.39
		8.34734	403	1032.91
		8.3605	403	967.204
		8.37366	403	851.073
		8.38681	403	723.063
		8.39997	403	606.007
		8.41312	403	511.742
		8.42628	403	441.57
		8.43943	403	391.813
		8.45259	403	358.824
		8.46575	403	338.54
		8.4789	403	326.548
		8.49206	403	320.405
		8.50521	403	317.164
		8.51837	403	315.336
		8.53153	403	313.601
		8.54468	403	312.677
		8.55784	403	312.383
		8.57099	403	312.632
		8.58415	403	312.969
		8.5973	403	314.603
		8.00529	405.5	317.345
		8.01845	405.5	317.42
		8.0316	405.5	317.613
		8.04476	405.5	318.68
		8.05792	405.5	319.993
		8.07107	405.5	321.53
		8.08423	405.5	323.72
		8.09738	405.5	327.716
		8.11054	405.5	332.731
		8.1237	405.5	341.582
		8.13685	405.5	355.822
		8.15001	405.5	377.491
		8.16316	405.5	408.565
		8.17632	405.5	446.748
		8.18948	405.5	486.125
		8.20263	405.5	521.467
		8.21579	405.5	549.801
		8.22894	405.5	568.822
		8.2421	405.5	582.804
		8.25525	405.5	599.878
[truncated: 4,948 more rows]

## Sheet: Figure 2c
Figure 2c
		Tenperature (K)	a (Å)	b (Å)	c (Å)
		298	9.5884	13.1933	9.4921
		313	9.5877	13.1967	9.4929
		323	9.587	13.1985	9.4931
		333	9.5862	13.1999	9.4931
		343	9.5855	13.2014	9.4934
		353	9.5849	13.2025	9.4938
		363	9.5841	13.2034	9.4933
		370.5	9.5835	13.204	9.4928
		383	9.5824	13.205	9.492
		395.5	9.5813	13.2063	9.4912
		405.5	9.5804	13.2071	9.4905
		413	9.5797	13.2076	9.49
		420.5	9.5791	13.2083	9.4895
		433	9.578	13.2092	9.4888
		445.5	9.5768	13.21	9.4879
		458	9.5757	13.2108	9.4871
		470.5	9.5746	13.2114	9.4862
		483	9.5736	13.2123	9.4856
		495.5	9.5725	13.2128	9.4847
		508	9.5714	13.2135	9.4839
		520.5	9.5706	13.2143	9.4833
		533	9.5694	13.2146	9.4824
		545.5	9.5685	13.2154	9.4819
		558	9.5676	13.216	9.4812
		570.5	9.5665	13.2164	9.4804
		588	9.5652	13.2172	9.4795
		608	9.5638	13.2179	9.4785
		620.5	9.5629	13.2183	9.4778
		633	9.5622	13.2189	9.4774

## Sheet: Figure 2d
Figure 2d
		Temperature (K)	Distance along a axia (Å)	Distance along b axis (Å)	Distance along c axis(Å)
		298	6.7061	10.8288	5.88
		313	6.7061	10.8304	5.8802
		323	6.706	10.8332	5.8817
		343	6.7055	10.8367	5.883
		353	6.7055	10.8405	5.8845
		383	6.7049	10.8479	5.8854
		413	6.7023	10.8496	5.8848
		425.5	6.7009	10.851	5.8846
		433	6.7005	10.8513	5.8845
		445.5	6.6997	10.8517	5.8844
		458	6.6991	10.852	5.8841
		470.5	6.6983	10.8523	5.8837
		483	6.6978	10.8527	5.8835
		495.5	6.6971	10.8529	5.8831
		508	6.6964	10.8532	5.8827
		520.5	6.6959	10.8536	5.8825
		533	6.6952	10.8537	5.8821
		545.5	6.6947	10.8541	5.8819
		558	6.6941	10.8543	5.8816
		570.5	6.6935	10.8544	5.8812
		583	6.6928	10.8546	5.8809
		593	6.6924	10.8548	5.8807
		608	6.6918	10.855	5.8803
		620.5	6.6913	10.8552	5.8803
		633	6.6909	10.8555	5.8798

## Sheet: Figure 2f
Figure 2f
		Temperature (K)	δDa (%)	δDb (%)	δDc (%)
		298	0.252	-0.081	-0.14
		323	0.262	-0.103	-0.111
		348	0.217	-0.084	-0.035
		370.5	0.146	-0.06	-0.086
		395.5	0.077	-0.008	-0.054
		400.5	0.04	-0.019	-0.07
		413	0.019	-0.014	-0.038
		420.5	0	0	0
		425.5	-0.016	0.008	-0.024
		433	-0.019	0.008	-0.027
		445.5	-0.029	0.011	-0.038
		470.5	-0.042	0.011	-0.057
		495.5	-0.058	0.014	-0.073
		520.5	-0.072	0.016	-0.089
		545.5	-0.085	0.019	-0.105
		570.5	-0.098	0.019	-0.121
		595.5	-0.114	0.019	-0.138
		620.5	-0.125	0.019	-0.148

## Sheet: Figure 2g
Figure 2g
		Temperature (K)	δθa (%)	δθb (%)	δθc (%)
		298	-0.15477	-0.5586	0.24582
		323	-0.1247	-0.05905	0.19889
		348	-0.09817	0.01781	0.15047
		370.5	-0.07783	0.00844	0.1095
		395.5	-0.02211	-0.01312	0.06481
		420.5	0	0	0
		425.5	-0.00531	-0.00187	0.000744923
		445.5	-0.00442	-0.00375	0
		470.5	-0.00265	-0.00656	0
		495.5	-0.00177	-0.00937	-0.000744923
		520.5	-0.000884408	-0.01125	-0.000744923
		545.5	0	-0.01406	-0.00149
		570.5	0.000884408	-0.01593	-0.00149
		595.5	0.00177	-0.01781	-0.00223
		620.5	0.00177	-0.01968	-0.00223

## Sheet: Figure 2h
Figure 2h
			298 K	323 K	348 K	373 K	398 K	423 K	448 K	473 K	498 K	523 K	548 K	573 K	598 K	623 K	648 K	673 K	698 K	723 K	748 K	773 K
		Wavenumber (cm-1)	Raman intensity
		1201.55	16332.5	18071.6	16625.8	8329.02	12722.3	8933.17	16706.4	24950.4	30173.6	52269	91748.3	63956	51925.9	44689.3	37175.6	35709.2	38068.6	41411.9	35867.6	41451.5
		1199.85	16465.4	18262.7	16855.3	8336.03	12750.3	9014.82	16654.5	25065.3	29925.3	52593.5	91668.5	64521.4	51960.2	44926	37220.4	36147.2	37912.4	41831.2	36132.6	42011.5
		1198.14	16368	18354.1	16901.5	8570.23	12866.3	9001.16	16743.2	25436.6	30436.3	52866.6	91857	64318.5	52371.2	45123.1	37690.3	36382.8	38458.3	42286.9	36445.8	42178.4
		1196.43	16618	18562.7	16921.4	8267.98	12897.3	9054.92	17012.2	25328.6	30489.8	52742.5	92414.7	64788.3	52692.6	45642.4	38148.2	36653.5	38618.6	42418.5	36934.8	42699.8
		1194.73	16659.9	18777	17139	8444.95	13145.1	9285.93	17121.4	25570.7	30553.6	53358.2	93020.5	64962	52848.4	46173.3	38318.8	36962.1	39045.5	42689.2	37381.1	43452.5
		1193.02	16470.3	18707	17022.5	8626.24	13218.4	9302.98	17031.3	25867	30891.3	53305.8	92533.3	64942.2	52938.1	46071.1	38559.6	37348.2	39209.9	43015.5	37405.3	43712.7
		1191.31	16746.5	18670.8	17322	8518.95	13209.7	9482.58	17228.3	25928.8	30914	53616.5	93074.3	65420.3	53377.8	46228.1	38779.7	37691.6	40008.5	43442.7	38358	43967
		1189.61	16769.2	18962.6	17327.1	8670.86	13078	9467.37	17192.4	26153.1	31288	53938.8	92878.6	65371.1	53493.7	46913.7	39127.2	37824.1	40024.8	43811.1	38046.6	44294.3
		1187.9	16906.2	18895.5	17298.5	8538.71	13305	9425.81	17535.6	26295.4	31309.1	53906.7	92901.1	65764	53611	47534.6	39639.9	38057.5	40601.7	44403.4	38490.8	44595.1
		1186.19	16946.4	19135.9	17436.7	8775.44	13477.8	9603.8	17534.8	26320.5	31666.8	54400.1	93386.1	65922.6	54000.5	47789.2	39638.7	38702.1	40991.1	45116.8	39051.9	45526.6
		1184.48	17313	19150.8	17475.4	8710.63	13479.3	9611.98	17749	26712.8	31718.5	54224.5	93287	66129.4	54193.8	47732.1	39712.2	38687.9	41001.3	45023.7	39382.9	45480.2
		1182.77	17239	19355.9	17613.5	8748.26	13466.2	9726.95	17767.2	26761.2	32106.7	54253.8	93773.1	65689.4	54350.4	48368.5	40155.7	39163.8	41510.3	45755.7	39614.4	45948.8
		1181.06	17282.1	19479	17892	9000.87	13717.8	9648.8	17984.2	27178.1	32256.3	54872.5	93810	66049.7	54805.2	48656.5	40228.9	39579.5	41975.3	46003.3	40119.2	46328
		1179.35	17487.5	19390	17727.3	8982.84	13649	9848.52	18097.3	27460.3	32543.2	54869.5	93996	66642.4	55100.5	49162.2	41308.2	40103.3	42426.9	46606.1	40359.2	47033.1
		1177.64	17515.9	19527.6	18029.1	9045.24	13802.5	9727.98	18401.9	27388.6	32755.5	55250.9	94205.2	66793.2	55145.7	49467.4	41332.9	40153.1	43147.2	47242.2	40730.6	47522.9
		1175.93	17732.9	19646.2	18234.2	9082.75	13928.2	9927.59	18406.7	27556.7	32771.9	55180.6	94763.8	66853.4	55528.4	49367.5	41426.3	40790.5	43215.4	47277.4	41107.7	48094.4
		1174.22	17873.7	19963.4	18480.2	9061.8	14207.2	9966.37	18636.5	27992	33283.6	55572	94816.4	67522.9	55911	50004.3	42057.5	40941	43779	47943.8	41470	48561.9
		1172.51	18065.6	20043.9	18525.8	9302.37	14161.8	10073.8	18781.5	28244.6	33362.6	56154.7	94701	67948.1	56423.5	50659.7	42783.3	41110.4	44080.7	48947.4	42121.5	48943
		1170.8	17912.7	20324.4	18627	9225.87	14360.3	10238.1	18938.2	28428.4	33562.8	56227.3	95589.1	68072.2	56851	50569.9	42470.3	41523.7	44538.6	48963.1	42743.4	49382.4
		1169.09	18349.9	20359.4	18720.8	9274.99	14431.7	10380.5	19233.4	28727.5	33676.8	56603.6	95529.1	68130.5	56968.7	51194.3	43087.6	41895.9	45098.6	49525	42943	50056.6
		1167.38	18436.5	20547.8	18890.6	9608.81	14640.3	10519.9	19373.8	29052.7	34272.5	56719.9	95470.5	68600.5	57568.2	51662.1	43490	42584.8	45684.5	49987.4	43612.7	50393.3
		1165.66	18331.8	20711.2	19000.3	9412.58	14815.2	10574.6	19337.5	29415.8	34444.7	57344.1	96092.1	68817.8	57630.2	51951.7	43683.6	42914.3	46136	50537.2	44105.4	50861.2
		1163.95	18546.7	20858.5	19117.4	9503.95	14960.8	10565	19658.8	29495.5	34805	57489.3	96452.3	68819	58554.7	52516.9	43964.5	43395.4	46363.9	51260.3	44548.3	51721.5
		1162.24	18780.5	21109.3	19418.2	9688.67	15007.2	10702.8	19698.3	29884.6	35204.6	57348.5	96313.2	69205.4	58508.5	53060	44389.9	43956.5	47061.5	51450.6	44937	52086.8
		1160.52	19021.6	21259.4	19733.5	9826.62	15192.2	10799.7	20134.6	30091.1	35286	57813.1	96689.2	69426.8	58759.9	53268.9	45267.2	44478	47545.9	52249.1	45292	52966.9
		1158.81	19090.4	21479.4	19650.4	9818.66	15191.8	10784.2	20203.2	30376.3	35556.9	58685.9	96941	69913.5	59473.5	53802.8	45632.3	44693	47822.9	52830	45913.7	53566.5
		1157.09	19170.8	21791.2	19913	9822.37	15573.5	11149.3	20636.3	30533	36136.9	58819	97376.4	70137.5	59476.6	54871.7	46113.8	45457.6	48671.5	53582.6	46227.5	54014.3
		1155.38	19311	21938.1	19974.3	10036	15454.9	11164.4	20796.6	30965.2	36050.3	59010.4	97332	70527.6	60176.7	54835	46229.2	45331.1	49201.8	53957.4	47084.9	54359.7
		1153.66	19884	22083.5	20481.6	10191.2	15639.6	11326.7	20955.3	31298.1	36643	59437.8	98060.1	71007.8	60618.4	55515.5	47090.8	45927.6	49765.4	54337.8	47740.8	55379.9
		1151.95	19607.2	22222.9	20497.6	10168.6	15930.6	11608.4	21200	31496.8	37105.7	59448.2	98594.1	71031.8	61312	55978.5	47303.5	46258.7	49868.3	55424.7	48244.9	56253.9
		1150.23	20009.4	22643.5	20959.3	10535	16113.6	11468.9	21380.4	31863	37529	59885.5	98957.3	71427.2	61572.6	56557.9	48077.1	47361.7	50779.7	56002.8	48298.5	56174.7
		1148.52	20114.3	22902.3	21221.3	10417.7	16238.3	11722.8	21742.8	32252.3	37764.1	60809.1	99356.8	72036.6	62188.5	57204	48298.3	47734.6	51481	56568.9	49213	56743.7
		1146.8	20622.6	23142	21503.6	10553.8	16355.6	11777	22017.7	32843.8	38357.3	60912.4	99393.5	72686.5	62591.5	57893.5	49270.8	48379.5	51905.2	57194.5	49583.9	57686.7
		1145.08	20708.4	23368.4	21746.5	10833.9	16528.3	12103.5	22360.9	33289.5	38880.4	61273.3	100411	72845.5	63189.4	58276.9	49503.2	48587.4	52824.3	58042.5	50919.9	58786.5
		1143.37	21056.1	23562.8	21983.4	10888.3	16975.9	12346.9	22434.6	33500.6	38620.1	61862.7	100841	73349.3	63881.7	59025.6	50316.4	49504.1	53323.8	58689.3	51082.1	59449.2
		1141.65	21232	23997.2	22335.2	10906.4	17055.2	12248.2	22848.9	34055.1	39646.5	62229.1	100583	73921.3	64729.4	59730.3	50763.9	49892.1	54106.8	59660.4	51493	60334.2
		1139.93	21407.8	24428.5	22382.7	11106.2	17485.1	12540.9	23159.7	34690.8	39864.9	62996.9	101661	74229.7	65175.1	60439	51193.7	50616.1	54744	60507.3	52365	61151.9
		1138.21	21603.9	24690.8	22916.1	11313.3	17602	12586.2	23544.5	34911.6	40483.2	63495.3	102128	74760.5	65867.9	60962.6	51821.2	51336.8	55574.3	61231.7	53027.1	61816.5
		1136.49	21945.4	25044.7	22994	11457.7	17662.2	12829.2	23775	35490.1	40896.1	63753.4	103265	75771.1	66336.4	61701.3	52391.7	52233.1	56571.6	61609.6	54006	62525.9
		1134.77	22209.6	25424.6	23521.2	11362.2	18016	12904.9	23987.9	35931.7	41275.5	64476.7	103385	75744.4	66704.4	62753.7	53514.4	52586.7	57178.7	62739.1	54554.1	63533
		1133.05	22460.6	25660.3	23489.9	11656.3	18371.2	13190	24588.9	36339.7	42021	64948.3	103953	76201.8	67531.6	63381.1	53888	53200.4	57894.6	63597.7	55363.6	64115.2
		1131.33	22672.3	26086.4	24000.7	11832.5	18464.6	13214.7	24753.6	36780.9	42468.2	65704.4	104908	76737.5	67861.3	63755.4	54495.5	53776	58520	64304.8	56299.2	65076.5
		1129.61	22927.5	26383	24329.7	11892.4	18623.3	13575.1	25152.2	37001	42624.6	66203.1	105509	77270.1	68943.7	64441.9	55332.2	54262.7	59305.1	65271.6	57055.6	66252.5
		1127.89	23388.8	26614	24785	12190.5	19139.3	13628.8	25486.7	37623.4	42914.6	66419.6	106312	77892.5	69859.9	65568.3	55616.5	55471.2	60251	66361.5	57659.2	66920.8
		1126.17	23716.3	27173.3	25206.6	12283.7	19251.4	14113.9	26031.6	38578.2	43760.7	67453.8	106041	78614.8	70687.1	65986.8	56346.6	56205.7	60885.6	66968.7	58446.9	67577.3
		1124.45	24162.8	27428.7	25395.7	12577.3	19592.8	14203.7	26285.9	39025.8	44445.3	67694.7	107227	79361.5	71068.1	66762.4	56889	56566.7	61499.7	68383	59713.5	68518.1
		1122.73	24651.1	27777	25786.5	12745.9	19967.4	14395.2	26538.5	39465.9	45009.1	68487.1	108015	80039.6	72073.2	67785.9	58147	57519.8	62666.6	69349.5	60070.7	69863.5
		1121	24624	28077.2	26002.9	13024.7	20108.2	14422.5	27020.5	40228.1	45487	69197.9	108782	80679.6	72638.1	68361.9	58503	58643.8	63431	69633.4	60963.3	70350.5
		1119.28	24762.3	28705.2	26571.9	13072.6	20485.5	14811.2	27515.2	40204.8	46027.1	69731.4	108752	81107.5	73321.7	69490.5	59382.7	59228.9	64167.4	70732.7	61246.1	71358.2
		1117.56	25443.1	28990.6	26817.1	13129.3	21013.5	14868.9	27880.7	40979.5	46929.6	70697	110009	81898	74077.6	70763.7	60314.3	60166.3	65362	72168.2	62374.5	72765.9
		1115.84	26023.6	29538.4	27223.2	13368.6	21156.9	15210.9	28346	41829.2	47665	71476.4	110686	82667.7	75530.8	71488	61581.9	60961.1	66493.6	73204.1	64011.7	73737.9
		1114.11	26106.4	29916.2	27845.2	13538.3	21465.5	15632.5	28596.5	42378.4	47716.9	72042.3	111252	83135.5	76111.8	72428.1	62218.2	61680.1	67278.2	74620.9	64498	74779
		1112.39	26598	30351.9	28024.7	13752.8	21823.3	15684.2	29376.1	43084	48808.4	72874.8	112467	83581.3	76815.8	73260.5	62810.6	62630.8	68424.9	75319.4	65478.6	76006.7
		1110.66	26586.4	30759.9	28476.7	14091.9	22286.7	15905.4	29359.5	43516.7	49539.9	73358.9	113152	84608.1	77101.9	74111.3	63072.3	63611.6	68801.3	76501.8	66184.7	76604.7
		1108.94	26995	31274.9	28900.9	14281.6	22384.8	16259.9	30125.6	44331.8	50126.2	73826.9	113404	85589.6	78415.5	75624.1	64207.8	64365.8	70174.7	77377.8	67380.4	77980.7
		1107.21	27471.6	31875.2	29533.6	14240.8	23004.4	16465	30308.8	44926.3	50596.3	75046.8	114786	86180.9	79414.1	76732	64968.9	65780.4	70941.7	78917.1	68395.8	78999.6
		1105.49	27613.4	32356.4	29761.8	14724.4	23048.6	16691.8	31098.9	45759.6	51389.2	75686.6	115754	86431.5	80755.5	77529.3	68998	66251.3	72451.6	79663.2	69180.5	80278.9
		1103.76	28292.4	32465.2	30170.9	14690.8	23711.2	16853.2	31290.5	46069.7	51641.5	76214.5	115962	87472.7	81454.7	78301.6	67344.7	67118.8	73109.2	80826.1	70448.6	81779.2
		1102.03	28709	32941.7	30663.9	14968.5	23839.2	17140.6	32030.9	46997.9	52336.9	77144.8	117094	88333.9	82275.3	79270.6	68171.3	68177.1	73880.9	82076.9	71435.2	82831.3
		1100.31	29141.4	33515	31107.4	15296.7	24125	17458.2	32574	47702.8	53389.4	77847.4	117654	89092	82969.5	80295.5	69389.8	69040.9	75752.6	83442.9	72330.1	84068.3
		1098.58	29255.1	34151.7	31618.8	15597.3	24692.9	17612.1	33326.7	48326.2	54350.4	78669.8	118763	89959.7	84238	81129	70232.9	69745.1	76268.6	84194.6	73311.5	85031.2
		1096.85	29675.6	34375.8	32112.5	15609.8	24920.4	17845.6	33506.1	48930.6	54792.8	79093.9	119672	90433.3	84909.8	82315.1	71045.2	71003.2	77607.7	85754.9	74228.8	86168.8
		1095.13	30156.6	35032.3	32585.8	15988.3	25499.5	18324.9	33750.4	49624.5	55763.1	80621.7	120631	91452.3	85504.6	83795.9	71676.3	72622.4	78554.2	86478.2	75494.3	86996.2
		1093.4	30761.9	35588.7	32782.6	16146.8	25598	18579.8	34557.4	50448.2	56546.4	81295.4	120878	92177.1	87236	84373.4	72759.8	72707.7	79996.4	88135.7	76292.1	88602.9
		1091.67	31217.8	36156.4	33572.2	16496.1	26095.6	18828.8	34876.6	51044.4	57106.7	81569.6	122203	92567.5	88070	85919.6	73614.4	73845.8	80814.7	88908.8	77229.7	89986.1
		1089.94	31783.5	36927.8	34014.4	16718	26569.9	19323.4	35534	52213	57912.4	82516	123139	93591	89292.6	87058.8	74780.9	74832.9	81852.4	90580.8	78748.2	90965.4
		1088.21	32179.8	37438.6	34288.8	17094.5	26863.3	19277.2	35662	52402.4	58895.6	83522.7	123385	94547.6	89692.1	87350.4	75575.3	75680.8	82928.6	91607.4	79789	92317.1
		1086.48	32552.8	37852.3	34912.8	17047.4	27510.6	19615.5	36612.3	53557.2	59225.2	84367.1	124277	95492.1	90266.3	88858.7	76606.4	77268.3	84108.4	92480.4	80651.5	93273.8
		1084.75	32940.1	38397.4	35480.2	17228.6	27701	19732.6	37091.2	54062.6	59915.8	85315.1	125381	95997	91697.1	89534.1	77638.5	78220.8	85381.6	94019	81861.9	94679.3
		1083.02	33192.9	38806.4	35976.5	17620.6	28233.7	20229.5	37523.6	54839.4	60546.8	86137	126421	96898.9	92880.2	90977.7	78713.5	79339	86285.8	95561.3	83219	95697
		1081.29	33751.7	39234	36606.9	17960.5	28552.4	20477.7	38026.6	55504.7	61673	86812.7	127211	97409	93950.1	92308	79327.3	79943.9	87608.5	96543.9	83970.5	97141.8
		1079.56	34500.8	39931.4	37130.2	18305.9	29181.5	20819.8	38438.4	56344.3	62631.1	88070	128098	98528.2	95032.5	93988.6	80291.6	80990.5	88812.1	98155.7	84982.9	98399.7
		1077.82	35018.7	40573.6	37698	18313.4	29195.2	21017.3	39088.2	57149	63347.8	88548.6	129345	98930.9	95831.5	94553.9	81346.5	82322.3	90260.7	99470.8	86026.6	99703.2
		1076.09	35467	41202.6	38164.5	18765.5	29867.1	21233.5	39700.2	57898.4	64370	89540.7	130012	99906.3	96793.2	95403.3	82799.2	82823.7	90952.3	100616	87383.1	100943
		1074.36	35672.7	41816.9	38329.2	19028.3	30202.5	21625.6	39753.4	58871.1	64967.6	90336.2	130872	101030	98148.4	97214.8	83727.5	83880.5	92036	102088	88513.8	102255
		1072.63	36337.1	42440.9	38944	19161.1	30523.3	21798.2	40548.2	59363.1	65686.1	91261.2	130752	101980	98628.8	97672.3	84720.3	84991.5	93106.3	103004	89481	103560
		1070.89	36694	42666.6	39851.2	19602.5	31288.2	22097.8	41462.3	60336.5	66336.5	92670.4	132321	102490	99619.5	99077.1	85588.6	86441	94474.7	104026	90945.4	104927
		1069.16	37595.8	43621.9	40439.4	19749.6	31774.4	22548.5	41991	61453.7	67619.7	93169	134109	103932	101299	100114	86512.7	87112.6	95643.5	106040	92329.7	106274
		1067.43	37927.7	44099.5	40658.3	19957.2	31862.6	23100	42307.5	62153.7	68420.7	94027.8	134556	103952	102049	101290	87706	88437	96765.6	107473	92845.6	107815
		1065.69	38324.3	44417	41289.2	20230.9	32651.1	23347.2	43145.7	62650.2	68931.6	95004.4	135933	105206	103369	102564	88600.4	89831.4	98081.7	108618	94520.1	109264
		1063.96	39186.2	45293.4	42260	20534.8	32828.4	23477.5	43699.6	63747.4	70087.9	96015.2	136284	105601	104220	103738	89788.4	90380.7	99512.6	109914	95309.1	109998
		1062.22	39395.1	46225.6	42609.4	20854.5	33623.6	23646.6	44126.4	64599.1	71112.6	96671	137456	107027	105517	105602	91187.6	91689	100721	111382	96293.6	111853
		1060.49	40439.3	47042.1	43269.7	21041.4	34398.3	24102.3	45070.2	65567.2	71984.1	97557.1	138803	107771	106544	106681	92337	92782.1	101979	112307	98039.6	113344
		1058.75	40961.7	47275.1	43827.5	21455.8	34634	24441.1	45446.2	66531.9	72666.6	98588.1	139096	108752	107105	107518	92971.8	94021.6	102868	113602	99051.9	114219
		1057.01	41211.8	48151.5	44362	21708.8	35143.2	24972.7	46310	67156.4	73674.2	99780	140517	109950	108951	108963	94336.3	95712.7	104384	115247	100373	115746
		1055.28	41896.5	48769.8	44991.3	22305.6	35364.3	25161.5	47008	68254.2	74130	100115	141510	110305	109573	109981	95285.5	96398.2	105691	117010	100977	117463
		1053.54	42576.5	49608.1	45952.7	22457.6	36094.7	25874	47495.5	68924	75751.3	102077	142653	111629	111141	111357	96502	97719.5	107068	118542	102664	118372
		1051.8	43181.5	50505	46847.5	22769.1	36397.5	25948.9	48001.5	69920.2	76371.8	102729	144154	112133	112384	112918	97870.5	98720.8	108716	119378	103653	119415
		1050.06	44091.1	51020.2	47191	23080.5	37092.8	26522.8	48858.2	71114.5	77471.1	104200	144781	113351	113530	113838	99146.2	100111	110234	121605	105020	121310
		1048.33	44748.6	52037.2	47965.7	23312.7	38039.5	26833.3	49589.4	72214.7	78292.4	105410	145885	114748	115085	115657	100552	101713	111326	122991	106515	123038
		1046.59	45359.8	53246.4	48826.4	23619.5	38366.1	27089	50257.1	72916.1	79638	106336	146997	115918	116490	117153	101079	102858	112585	124814	107895	124706
		1044.85	46097.2	53730.5	49663.7	24325.8	38900.9	27718.4	50713.1	74222.4	80579.2	107580	148430	117022	117341	118610	102882	103660	114273	126370	109163	126009
		1043.11	47274.1	54613.9	50210.3	24698.4	39573.5	28119	51822.8	75232.1	81670.8	108899	149810	118446	119057	120339	104479	105446	116287	127620	110738	128331
		1041.37	47665.9	55268.5	51266.7	24805	40166.8	28569.6	52623.1	76637.9	82986	109968	151557	119421	120358	121463	105514	106449	117313	129281	112537	129804
		1039.63	48271.6	56484.4	51989.4	25322.4	40722.4	29018.7	53338.3	77149.5	83609.7	111446	151868	120255	121670	122936	106580	108431	118708	131058	113467	131139
		1037.89	49516.1	57059.3	53040.6	25668.6	41441.5	29398.6	54343.3	78792.6	85665	112671	154114	121527	122752	124854	108595	109955	120266	132886	115397	132788
		1036.15	50590.6	58814.2	53811.4	26126.7	42312.5	30039.6	55283.2	79834.7	86444.3	114508	154964	122852	125066	126904	110061	110895	121972	134285	116797	134427
		1034.4	51130.6	59930.9	54843.1	26465.4	42772.5	30383.2	56303.1	81159.2	87965.5	115344	156803	124131	125781	128032	111231	112701	124085	136479	118373	136340
		1032.66	52521.5	60854.8	55729.4	26841.3	43529.4	30970.6	56785.7	82448.7	89224.7	116324	158772	125295	127726	130416	112766	114748	126017	138515	119984	137857
		1030.92	53356.4	62165.7	56643.9	27347.6	44036.3	31200.5	57903.8	83855.2	89952.4	117900	159700	126345	129671	131864	114170	115436	127058	140495	121235	140427
		1029.18	54354.5	63047	57868	27759	45019.2	31850.6	58570.9	85110.5	91272.3	119724	161092	128573	131085	133860	115775	117293	128740	142574	123051	142053
		1027.44	55393.7	64153.2	58930.8	28257.7	45514.1	32362.7	59828.7	86871.5	92637.5	120977	162828	129561	132414	134880	117249	118762	130608	143986	124616	143968
		1025.69	56203.1	65624.5	60083.5	29088.8	46444.6	32798.6	60760.3	87840.1	94306.1	122599	164491	131506	134445	137091	119231	120527	132832	146269	126557	145927
		1023.95	58051.4	67024.9	60839.9	29847.9	47390.5	33293.1	61652.8	89506.5	95827.6	123941	166243	132398	136202	138944	120891	122228	134569	148106	128582	147881
		1022.2	58809.6	68398.8	62221	30059.1	47957.6	34373.6	62762.8	91004.5	96994.5	125726	167553	134688	137307	140716	122285	123755	136571	149919	129928	149962
		1020.46	60355.6	69608.8	63333.5	30472.3	48416.9	35022.2	64361	92109.1	99262.8	127697	169571	135891	139910	142515	123828	126211	138554	152586	131879	152604
		1018.71	61863.7	71051.7	64835.1	31113.1	49613.9	35534.5	64909.6	93684.5	100937	129474	172453	137658	141906	145046	126366	127765	140851	154810	133678	154603
		1016.97	63412.6	72570	66084	32008.5	50599.7	36222.7	66429.2	95555.8	102754	131597	173844	138740	144096	147130	128067	129610	143034	157565	135967	156787
		1015.22	65221.4	74918.1	67405.4	32292.1	51613.8	37081	67209.2	97539.3	104183	133088	176092	140984	146348	149667	130207	131669	145470	159758	138390	158522
		1013.48	66620	76290.1	69271.6	33195.5	52654.6	37605.3	68802	98662.9	105597	135671	178069	142783	147588	152116	131654	133774	147440	162332	140273	161224
		1011.73	68526.1	77913.5	70779.2	33865.1	53737.8	38553.1	70033.4	100599	107749	137484	179555	144690	150335	154607	133710	135409	149539	164280	142542	163759
		1009.98	70421.3	80286	72523.6	34384.2	54802	38979.5	71773.7	102975	109429	139124	182112	146723	152488	157262	136323	137887	152362	167298	144074	166311
		1008.24	72354.2	82347	74301.6	35375.2	55656.8	39992.4	72982.4	104845	111927	141818	184818	149168	154983	159411	138696	140744	154952	170155	147404	168713
		1006.49	74997.3	84540	75774	36082.5	56974.7	40698.6	74585.3	106894	114011	143909	187643	151025	158153	162611	140798	142063	157452	173567	149063	172127
		1004.74	76904	86969.5	77793.6	37002.6	58537.9	41561.9	76374.9	109070	116070	146632	190194	153380	159692	165026	143039	144861	160115	175991	151834	174468
		1002.99	79925.2	89753.9	79735	38023.7	59434.2	42630.7	78409.6	111639	118572	148705	192974	156346	162394	168208	145788	147422	163349	179476	155162	177596
		1001.24	83458.2	92318.3	82847.8	39306.1	60437.2	43598.9	79715.7	114206	121443	151671	195986	158594	166049	171472	148817	150164	166658	182635	157566	180959
		999.494	86572.3	95807.7	85356	40257.7	61988.6	45089.8	81997.4	116671	124372	154791	198989	161538	168775	174968	151566	152797	169616	186449	160502	183926
		997.745	91779.6	100693	88829	41657.5	63963.7	46544.2	84188	119944	127014	158655	201897	164201	172315	178310	154885	156505	173760	189578	164514	187610
		995.995	97687.5	105689	92906.2	43133.8	65960.7	48022.3	87133.4	123777	130651	162665	206062	167943	176208	182028	158264	159377	177037	193221	166987	190932
		994.244	104685	112328	97251.4	45292.2	68815.2	50302.4	90185.9	127881	134100	165701	210813	170977	180175	186443	161995	163009	181389	197932	170894	194801
		992.494	112995	119816	103208	47758	70840.2	52467.3	93706.9	133160	139252	171317	215898	176070	184484	191610	165724	167157	186447	203139	174912	199637
		990.742	123170	129423	110177	50515.4	74047.8	54839.6	97928.6	137978	144614	177109	222103	181330	189934	197335	170333	172172	191747	209185	179618	204436
		988.991	135735	139540	117337	53380	77072.7	57773.1	102811	144330	150443	183530	229061	186479	195847	202814	175851	177209	197165	214787	184312	209371
		987.239	151250	153610	127116	57386.2	81520.3	61283.3	108149	151538	157113	189974	235926	192423	202581	210705	181705	182370	203666	221694	189967	215716
		985.486	171825	170946	139674	62024.1	86275.4	65115.6	114518	160646	165445	199334	243954	200028	209817	218538	188421	188967	211780	229107	197139	222583
		983.734	198295	192833	154304	67340.3	92249.3	69927.6	121715	169552	175400	208016	253455	207728	217796	227073	195517	195521	219323	236615	203076	229647
		981.98	227154	217881	172302	74281.1	98906.5	75705.6	130829	180842	185311	219544	264907	217246	227970	237605	204394	203853	228818	246537	211458	237193
		980.227	252150	240389	187873	81027.7	106018	81790.4	140599	193553	197098	231899	277447	227190	238377	248338	213647	211862	239175	256573	220099	246653
		978.473	259899	250179	198875	85353.9	111020	86777.8	149229	204836	208355	243701	290065	239367	249565	260413	222820	220713	250774	268084	229435	256350
		976.719	247545	242976	196997	86013	113026	89125.2	154400	212524	216914	253668	301238	248846	260242	272483	233185	230252	261452	278927	238894	267028
		974.964	220658	222771	185342	82993.1	110578	87975.3	154345	214712	221215	259011	307577	255312	268679	281498	241879	239079	271531	290749	247820	276442
		973.209	192870	199140	169453	77464.9	106321	84028.4	149873	210491	218581	260134	309746	258247	273464	288219	248059	247503	281527	300860	257734	286139
		971.453	171595	180108	155792	71418	101092	79186.2	142041	201752	211592	253408	304230	255530	272504	288536	249958	249919	285102	306405	262715	293497
		969.697	159369	168955	145610	67627.5	97625.6	75116.4	135914	193611	203863	244806	296338	248661	267399	285352	248610	249864	285327	308978	265189	297659
		967.941	153132	163274	141715	65427.3	95612.2	72816.2	131266	187333	196625	237893	288780	242512	262234	280050	244450	246790	282255	306651	265040	298712
		966.184	150001	160151	139072	64622.7	95242	71190.3	128919	183151	192584	231707	282116	236061	256406	272480	238804	241784	275797	302921	262027	294976
		964.427	147479	158034	138342	64428.8	95078.2	70886.8	127984	181600	190185	228141	277487	233372	252137	267522	233645	237216	270613	296304	257182	291260
		962.669	144537	156800	138217	64054.4	95334	70601.9	128275	181001	188990	226889	275516	230482	249417	262877	230046	233216	264542	290703	252070	287371
		960.911	143774	157232	138184	64138	96364.9	70721	128118	181575	189696	226780	275653	229842	247366	261170	228535	231615	261798	286430	249029	283021
		959.153	144006	158634	139683	64715	96917.5	71620.7	128201	181602	189989	227132	275177	228939	247036	261140	226774	230031	259195	283326	245911	279934
		957.394	147441	161486	142094	65689.7	98931.1	72379.2	129867	183677	190904	227833	276674	228633	247407	260912	227091	229544	258207	281028	244096	277970
		955.635	151975	166735	145530	67580.6	100715	73640.4	131917	185959	193143	230064	277562	229828	248840	261248	227032	229873	256564	280636	243421	277475
		953.876	156911	172227	149650	69087	103318	75233.6	135321	189672	196201	232724	280635	231704	250771	263124	228207	230327	256556	280162	242279	275905
		952.116	161874	177370	154693	70937.9	105502	76781.9	137482	193435	199502	236319	282808	234153	252625	266322	230015	232244	257853	281033	242305	275648
		950.356	168026	183137	159234	72937.1	107897	79266.9	140874	196303	202753	239345	286266	237126	255513	268373	231617	233725	259966	282561	243182	276172
		948.595	174251	190066	164561	75273.3	110705	80536.8	143848	201409	206833	243496	290292	240729	259634	271693	234311	236357	262098	284881	245153	278431
		946.834	179503	196543	169060	77837	113762	82985.7	147529	205644	211257	247459	294885	243794	263611	275683	237088	238800	264406	287700	246547	280495
		945.072	180281	199052	172877	79418.8	116330	85061.7	151150	209900	215066	251607	299376	247372	266992	280056	240284	241921	266959	290449	248875	281881
		943.31	179227	199764	174588	80913.3	118175	86127.8	153911	214034	219439	256718	303908	250621	271086	283226	243830	245303	270840	293337	251083	285158
		941.548	177487	199466	175241	80737.5	120347	86645.9	154829	216398	221996	258329	306927	253330	275000	287292	246536	247999	273160	296689	253526	286614
		939.785	178438	201160	176017	81421.2	121396	87831.8	156328	217952	223483	261098	308532	255814	276637	290059	249330	249898	275463	299834	255759	289722
		938.022	180958	205259	179190	82776.7	123745	88614.4	158357	220048	225018	262338	308925	256723	278616	292123	251104	252605	278185	302141	257520	291682
		936.259	184682	210342	183929	84490.3	126170	90009.1	159844	222852	227320	264121	311191	257673	280061	293482	252466	252945	278475	302360	259039	293401
		934.495	188910	215765	187768	86439.7	128962	91634.1	162340	226150	230695	267243	314641	259931	283538	295731	254118	255162	280163	303330	260436	294216
		932.73	194749	221448	192692	88111.9	131651	93319.3	164719	228649	232740	269186	315494	261207	283762	296073	254782	254978	280134	303908	260662	294750
		930.966	199627	227445	197340	90028.4	134885	95178	168486	232626	236437	273213	319300	263348	286551	298792	256126	256722	281566	305401	261294	295103
		929.201	205313	233130	201806	92356.2	138091	96892.8	171563	236512	240612	276761	323503	266205	290133	301898	258802	259644	282809	306543	261986	296390
		927.435	209912	238417	207555	94688.6	141069	98922.5	174617	240783	244381	280012	326532	268971	293181	305368	261274	260651	284461	308383	262997	297488
		925.669	214037	242326	210531	96055.9	144150	100511	177162	244179	247031	283681	329836	271757	296414	307304	263065	263547	287163	310768	265108	298882
		923.903	218504	247674	214061	97312.1	145971	102051	179201	247770	250099	286256	331840	273446	298431	310488	265717	264886	288164	312887	265579	300155
		922.136	221435	251823	217598	98979.5	148822	103419	182505	249536	253487	289821	335548	277142	301864	313088	267571	267494	290732	314404	267003	301806
		920.369	223929	253941	220732	100124	151105	104687	184084	253077	255550	291574	338725	279242	303659	315317	270069	269315	291941	316274	268775	304464
		918.601	226481	256961	222989	101516	153336	106295	186517	256487	259042	295453	341809	282095	306738	318625	272411	272205	295824	319087	270368	306403
		916.833	228327	258983	225460	103112	155194	107476	187741	258841	260933	297824	344865	283971	309413	321520	273932	273979	297099	322101	272432	308010
		915.065	229594	260619	226667	103040	157406	107783	190232	260904	263158	300752	346962	285911	312506	323669	276484	275949	299476	323497	274413	310475
		913.296	229947	261578	227286	103996	158548	108628	191028	262740	265081	302343	349105	287413	314407	326760	278183	277751	300664	324582	276033	312432
		911.527	230136	262280	228344	104283	160004	108894	191517	263521	265817	303919	350386	288759	315447	327777	279257	279250	302305	326539	277242	312642
		909.758	229505	261369	228581	104319	160922	109211	192485	265343	267852	305667	353064	289736	317161	329165	280848	280695	303511	328106	278595	314020
		907.988	229469	261474	228321	104642	162554	109664	193409	267171	269058	307515	354325	291756	318889	331819	282890	283256	305727	330689	279619	316303
		906.217	228062	259813	227625	104456	163851	109849	194438	267446	269567	308267	355530	293301	320578	333047	284075	284406	307534	332171	281710	318404
		904.447	226771	258720	227059	104163	164007	110423	194492	268339	270646	309021	356279	294314	322081	333408	284750	285076	308711	333514	282555	319270
		902.675	225183	258872	226975	104348	164344	110143	194074	269099	271747	310630	357575	295177	323189	335849	286432	285674	309578	335162	283199	320149
		900.904	224668	257362	226543	103839	164734	109907	195034	269224	273267	311906	358863	295836	323712	337128	287537	287423	310416	335614	285074	321720
		899.132	222856	255323	225020	104093	165074	109646	194557	268844	272489	311602	358510	295974	324156	336821	287521	287392	311145	335516	284353	320999
		897.359	222159	254903	224259	103561	165163	110144	194621	269475	273161	311492	359399	296581	325309	337468	288827	287946	312339	336554	285264	322696
		895.587	221404	254750	224006	103556	165668	109747	194510	269893	273445	312092	360001	297603	326342	339224	288970	290070	312729	338085	286688	323351
		893.813	220372	253620	223695	103044	165599	109933	194250	268771	273067	311944	358799	297043	326566	338511	289645	289378	312565	338133	286466	322946
		892.04	220277	252880	222832	103465	166637	109551	194374	269776	273409	312370	359364	297549	327254	339099	289909	289810	313549	339101	286962	323571
		890.266	220040	253477	223084	103214	166940	109399	194751	270633	273125	312289	359917	297946	326334	339837	289975	290535	314275	339293	287375	324358
		888.491	221440	253747	223866	103565	167429	109311	194593	269530	273145	312487	360724	297793	326562	340445	290577	290750	313939	339215	287549	324543
		886.717	221588	253751	223395	103284	167204	109568	194886	269629	273855	312419	359469	297297	326570	339821	290316	290013	313141	338674	287396	324833
		884.941	223156	254716	224660	103270	167511	109450	194540	269366	272092	312751	359926	296891	325848	339470	289290	289861	312665	339222	287257	324549
		883.166	224039	256312	225516	103144	167322	109710	194246	269510	273266	312107	360176	296817	327078	338951	289411	290698	313260	339451	288185	324617
		881.39	226648	257724	225874	104377	168010	109786	194229	270335	273551	312956	359749	297508	327014	339901	289811	290798	313474	340498	288058	324827
		879.613	228054	259963	227205	104255	168063	109958	194862	269133	272936	311885	358801	297292	326178	338303	288742	290151	313726	339616	286755	325382
		877.836	228490	260031	227076	104703	168160	109795	193926	269025	271795	311057	358982	295848	325262	338030	288520	289178	312878	338540	286615	324110
		876.059	230747	261549	228488	104685	167717	109207	194033	268509	272094	310581	357078	294789	324722	336535	288022	288706	311990	337413	285328	323509
		874.282	232858	263373	228921	104425	168066	109310	193270	266785	271327	310258	357323	294156	324358	336514	287416	287714	310719	337877	285644	323359
		872.503	232660	262402	228157	104842	167150	109167	193158	266624	270229	309320	355235	293548	323220	335617	285595	286610	310567	336496	284522	321832
		870.725	233072	262530	227625	104218	166937	109061	192352	266260	269368	307481	354202	292976	322553	333499	285194	286417	309449	335099	283895	321317
		868.946	232580	261188	226682	103875	165873	107944	190828	263833	267997	305881	352320	290941	320212	331674	283020	284274	308193	334198	283405	320199
		867.167	231833	261091	225920	102754	165353	107250	188726	262460	266221	304645	350937	289594	319138	330874	281938	283616	306810	331944	281681	319239
		865.387	231140	258893	224341	102569	164801	106824	187845	261638	264484	302613	349811	288546	317927	328520	280858	282883	306356	331373	281061	317831
		863.607	228889	255732	221202	101461	162922	105485	186499	258213	262689	301570	347967	286989	315714	326973	280038	281516	303213	329655	279647	316320
		861.826	227595	253509	219300	100281	162106	105000	184652	256365	260692	299196	346195	285283	313879	325267	277248	280116	302874	328095	277749	315339
		860.045	225068	251011	216722	99192.2	160809	103208	183441	253848	257812	296710	342455	282958	311566	323236	276569	278018	301298	326790	277398	314092
		858.264	222410	247964	214341	97907.7	158968	102386	181587	251905	256302	295156	341532	281874	310856	322123	274993	276845	300172	324956	275821	313274
		856.482	220318	244726	212669	96922.7	158125	101309	179580	250336	254659	293120	339901	280482	308380	320316	274295	275909	299044	323940	275635	311544
		854.7	218700	242212	209645	95994.2	156794	100316	178039	248637	253195	291856	338366	279667	307344	318074	273039	275350	298014	323404	275341	311573
		852.918	216142	238716	206683	94491.1	154574	98880.8	176232	245813	250473	289044	335855	277361	305066	316405	271001	273046	296613	321446	273399	310530
		851.135	216156	237952	205421	94110.4	154227	98314	174687	244764	249705	288475	334275	275778	305001	315214	270259	272906	295884	321601	273144	309691
		849.351	217150	236558	204018	93201.4	152721	97502.2	173586	241863	247856	286766	333228	275529	302964	314216	269161	271544	294067	319399	272333	309155
		847.567	219580	238055	203322	93378.9	152285	97474.1	172935	241355	247168	286502	333244	274441	302376	313889	268101	270810	294676	320391	272487	309316
		845.783	222698	239363	204422	93420.5	151550	97458.7	172822	241365	247003	286697	331944	274549	302149	313724	268850	270947	294310	319109	271832	308628
		843.999	226362	239637	204401	93401.8	151564	98054	173169	242029	247799	286994	333338	276007	302702	314100	268672	270937	295381	320518	272978	309213
		842.214	228426	241350	204938	93241.6	150913	97769.5	173852	242733	248055	288149	335599	277425	303006	315885	270889	271722	297062	322444	275007	311493
		840.428	229948	241155	206180	93175.3	150417	97790.4	173794	242836	248787	289525	335796	278340	304825	317441	271707	272984	299534	325037	276427	312668
		838.642	232055	242309	205699	93208.5	149933	97795.9	173713	243556	249910	291480	338303	280192	306811	318933	273270	275436	301737	327251	278410	314715
		836.856	233788	242085	204847	93091.8	148922	97885.3	173624	244359	250713	291799	339934	282378	308931	321027	274815	276863	305737	330581	281140	318147
		835.069	232470	241013	203161	92547	147907	97476.6	173801	244265	250585	293071	341199	283330	310165	323470	277533	279119	308354	333818	285184	321782
		833.282	230387	237084	200649	91892	146465	96627.3	172148	243234	250105	292566	341015	284176	310487	324225	278166	280674	310389	335035	286073	323417
		831.495	225857	232666	197463	90195.3	144704	94866.6	170133	240504	248634	291559	340837	284885	311033	325055	278838	281012	311753	338079	288905	326518
		829.707	220376	226685	192850	88207.1	141993	93951.2	167857	237828	247104	291128	340840	284105	311505	324754	279075	281735	313494	340047	290983	329354
		827.918	215024	221027	187742	86235.2	139272	92426.7	164926	234893	244606	288394	337891	282936	309953	323914	279047	281938	314565	341551	291942	330731
		826.13	212916	216867	184580	84668.2	136793	90661.2	163515	232329	241398	286158	336413	281044	307766	323504	278691	280874	314698	341357	292442	331556
		824.341	214765	217506	183835	83965.3	136032	89620.2	160620	229116	239172	283511	334197	280000	305657	320667	276954	280866	313408	341674	292300	332476
		822.551	224531	223433	187241	84827.5	135021	89853.8	160716	229061	239266	283298	331766	278573	305099	320377	275461	279610	312946	340617	292926	332249
		820.761	244324	238084	196219	87377.7	136470	92296.7	163679	232189	241605	285445	335778	280607	306106	320758	276829	280365	314810	342223	293854	333474
		818.971	272584	261616	210618	92692.9	139606	95664.3	168979	238141	247453	291044	339692	283537	309050	323831	278475	281838	316408	343697	295240	333629
		817.18	311940	293125	230737	100196	146104	101399	177880	248707	256735	300657	350063	291786	315248	330213	282955	285460	321750	348845	298184	336783
		815.389	348188	323490	251668	107782	152176	108032	187338	261201	267106	312230	360401	300078	323670	338935	289953	290083	328992	354307	303381	341826
		813.597	362332	338709	264124	113343	156524	113369	196217	273644	279136	325714	373518	311277	334071	350173	298002	298771	338386	363368	310393	349494
		811.805	342075	322920	256496	112043	155027	114129	198964	278867	286580	333752	384822	321410	343283	360166	306649	307567	348461	372504	318241	356999
		810.012	292575	281738	230633	103790	145641	108272	192070	272409	282890	333912	385599	324841	348554	366104	313463	314658	357627	383653	327076	366168
		808.219	237135	232815	195131	90429.7	133129	97616.4	177004	255269	269171	322721	376550	318657	345705	365661	314539	316456	362031	389789	332827	373314
		806.426	193799	192076	165010	78014	119546	85429.1	158204	231233	248103	302307	356455	303877	333359	353449	308331	311806	358360	388389	334285	375110
		804.632	166325	164593	143118	68136.5	109231	76138.1	141695	208973	225825	278978	333669	284564	314080	336195	294648	300130	345919	378265	328547	371147
		802.838	147892	147641	128031	61357	100600	68796.6	127841	190659	207123	256541	310950	264203	293736	313163	275245	283870	327432	362486	315236	359378
		801.044	136682	136437	118876	56755.3	95382.1	63541.2	118792	176683	192524	239962	292530	248052	275472	292042	257089	265832	306294	340669	299074	341988
		799.249	129266	128921	112425	53857.7	91063.3	59802.2	112023	167156	181794	227866	279535	234915	260592	275012	241599	250872	286940	320162	281466	323876
		797.453	123059	122498	107214	51117.4	87495.6	56713.8	106812	159685	174284	218330	268147	224155	247849	261291	228119	236977	270133	301573	265390	306880
		795.658	119514	118232	102811	49649.4	84806.6	54865.8	102612	152824	168472	211353	260150	217156	238932	249695	219041	225814	256483	286829	252048	291704
		793.861	115894	113993	99711.5	47804.9	82103.6	52317.2	98893.1	148372	163147	205473	252396	209803	231130	241439	210414	216966	245359	275352	240800	279172
		792.065	112539	110758	96226.4	46171.3	79859.5	50878.8	96010.7	143619	157704	200523	246177	203917	224875	233516	202892	209979	236009	263718	230594	267011
		790.268	110478	107673	93684.6	45338.5	77613.8	49545.4	93435.6	140843	154333	195904	242531	200727	220179	228090	197856	204232	229469	255716	223584	258830
		788.47	108836	105303	91212.3	44376.6	75850.3	48041.5	91553	137120	150962	192158	238665	197040	216032	222619	193012	199186	222620	248313	217320	251540
		786.672	107430	103326	89273.6	43305.4	74112.6	47068.1	89087.3	134064	148740	189183	235309	193858	212049	218016	188241	194413	216788	242941	211392	245596
		784.874	106551	101355	87711.2	45094.3	72510.6	45473.8	87142.6	131557	146003	186016	231958	191126	208258	214244	184990	190843	212278	237305	206920	240459
		783.075	105292	99787	86171.7	43228.3	70816.2	44761.4	85293.3	128687	142882	183440	228963	188007	205770	210476	182068	187399	208354	232324	202733	235797
		781.276	104834	98295.1	84441.2	42623.6	69228.2	44039.5	83817.2	126763	140731	181111	226388	185932	202633	206862	178690	184225	204844	227690	199651	230958
		779.477	103914	96717.8	83044.8	41944.1	67943.8	42806.8	82126.6	124544	138804	178910	222963	183671	200066	203919	175274	180649	201254	223489	195722	227617
		777.677	103722	95927.3	82006.1	40557.9	67333.6	42638.5	80492.2	123128	137551	177070	222244	181754	197939	202024	173150	178606	198021	221789	192899	224050
		775.876	103631	94212.3	80784.6	40294.4	65604.4	41446.9	79000.2	120947	135831	175005	219253	179353	194766	198627	170473	176015	195034	217885	189811	220972
		774.076	103084	93918.4	79317.9	39885.2	64113.5	40739	77514.5	119596	133584	173435	217969	177711	193150	195465	168266	172988	192254	214804	187204	218046
		772.274	103343	92995.8	78251.6	38191	63734.9	39945.4	76581.9	117761	132375	171846	216829	176533	191369	193263	166023	171501	190271	211719	184203	215383
		770.473	103029	92351.2	77411.9	37499.4	62873.7	39457.4	75223.6	116091	130479	171215	214985	174713	189379	192473	163748	169537	187893	208983	182246	211960
		768.671	103806	91182.5	76672.6	37037.1	61648	38792	74457	114448	129614	169252	213055	173353	186953	189575	162014	166709	185538	206740	180385	209559
		766.868	103486	90417.9	75631.2	36297.5	60135.7	37798.3	73342.7	112619	127985	168003	212148	172148	185909	187979	160030	165383	182357	203997	177848	207538
		765.065	103243	89807.6	74867.6	36077	59782	37355.5	72404.9	111312	127048	167174	210812	171224	184122	185750	158234	163058	180551	202196	176198	205830
		763.262	103119	89570.5	74048.9	35590.3	59068.1	36668.9	71370.5	110059	125392	165438	208206	169459	182081	183630	156018	161247	178769	199143	174380	202856
		761.458	103370	88738.8	73212.6	35297.9	58016.2	36282	70380.9	109084	124667	164760	208289	168657	181390	182042	154808	159418	177069	197399	172336	201549
		759.654	104048	88509	72315.7	35001.5	57103.4	35923	69418.2	108327	123170	164159	207458	167764	179547	180758	152946	158340	175391	195846	170814	199235
		757.85	104201	87991.1	72481.8	34803.5	56554	35269	68533.4	107170	122872	163619	206271	167078	179020	179417	151563	156565	173315	194502	170280	197778
		756.045	104843	87796.2	71559.1	34276.1	55766.7	34741.4	67754.3	106068	121966	162447	205699	166059	177326	177506	150829	155185	172173	192806	168354	196270
		754.239	104909	87612.4	71592.3	34333.2	55255.2	34624	67227.6	105330	121599	161398	205220	165940	177080	176492	148517	154215	170463	190799	166860	194909
		752.434	105373	87323.4	70911.2	33932	54565.4	33915.4	66276.2	104525	120404	161211	204590	164520	175806	175199	147569	153085	168925	189210	165374	193291
		750.627	106221	86771.7	70377.1	33899.2	53986.6	33461.9	65812.3	104161	119774	160799	203710	163749	175448	174599	146674	151957	167571	188907	164861	192415
		748.821	107278	87292.6	70728.8	33924.6	53695.9	33378	65510.6	102874	119659	161052	203626	164019	174970	173513	146405	150748	166687	186960	163288	191113
		747.014	107299	87020.5	69898.9	33456	53164.7	32829.3	64753.8	103053	119165	160256	203240	162890	173959	171995	145246	149696	165643	185954	162987	189985
		745.206	108172	87068	69929.7	33565.8	52751.2	32756.7	63911.7	101991	118367	159431	202876	162471	173619	171225	143937	148597	164877	184598	161623	188815
		743.398	109607	87400.4	69812.5	33414.2	51948	32652.3	63797.3	101598	118330	159759	202922	162374	172781	170278	143017	147792	163148	183786	160769	187306
		741.59	110476	87790.7	70170.9	33139.6	51815.6	32512	63511.5	101240	118344	159817	202319	161841	172915	170270	142763	147260	163069	182866	160161	187219
		739.781	111443	88636.9	70216.8	33140.2	51447	32328.9	62968.7	101140	118260	160174	202458	161917	171875	169337	141578	146369	161889	181753	158699	186685
		737.972	112438	88302.6	70317.9	33361.9	51424	31927.5	62683.2	100301	117722	159750	202795	162151	172305	168654	141003	145449	161565	181344	158011	185481
		736.162	113677	89524.1	70215.9	33344.4	51008.6	31922.9	62863.5	99982.2	117378	160044	202332	161964	171953	168556	140229	145083	160468	180261	157292	184551
		734.352	115605	89852.7	70759	33291.1	50895.9	31843.6	62380.6	100011	117898	160402	203207	161518	171951	167388	140258	144311	159673	178788	156863	183820
		732.542	117454	90830.2	70763.2	33414.6	51029.1	31740.9	62085.8	99781.1	117904	161062	203883	161845	171424	167414	139327	144058	159510	178356	155872	183308
		730.731	119374	92001.9	71403.9	33684.3	50713.5	31384.3	62151.4	100027	118086	161871	204292	162104	172279	166889	139402	143443	158760	178316	156237	182441
		728.92	121446	92662.3	71765.5	33890.4	50628.5	31419.8	62025.2	100087	118107	161874	204343	161738	170846	166436	138517	143002	158122	177460	155172	182599
		727.108	124322	94009.7	72226.3	34257.8	50242.8	31237.2	61759.6	99729.4	118171	161332	205042	162500	171277	166963	138447	142548	157725	177172	154827	181161
		725.296	126262	94723.1	72846.9	34056.7	50195.3	31423.1	61927.3	99800	118636	162976	204474	161770	171463	166524	137609	141876	156506	176079	154229	180831
		723.483	128646	96301	73330.6	34243.3	50205.6	31061.3	61650.9	99754.7	118928	163524	205410	162404	172181	166105	137704	141687	156440	176598	154017	180434
		721.67	131839	97419	74062.3	34469.7	50246.4	30982.4	61777.2	100318	119354	164167	207097	163043	172329	166200	136409	141930	156389	175964	153308	180432
		719.857	134534	98849.4	74762	34616.1	49863.8	30911.7	61815.2	100079	119530	164486	207154	163688	172402	165446	136008	140903	156290	175264	153300	179312
		718.043	138311	100595	75779.7	35090.5	50373.2	31010.7	61817.4	100376	119746	164832	207898	164072	172238	165931	136329	140832	155891	174938	152942	179480
		716.229	141054	101949	76032.1	35140.2	50073.5	31212.9	61882.9	100559	120683	166310	208636	163391	172048	165526	135610	141149	154794	174060	152413	178790
		714.414	143541	103510	76717	35260.1	49692.6	31045.8	61540.6	100682	120336	166184	208650	163481	172640	165895	135724	139978	154237	173687	152016	178320
		712.599	147349	104984	77374.1	35746.4	50091.5	30830.6	61270.1	100431	120905	167216	209009	164111	172882	165880	135866	140133	153940	173371	151448	177806
		710.784	151308	106560	77909.6	35717.4	50099.1	30914.3	61993.9	100972	121763	168854	210390	165253	173400	165549	135746	140281	154397	173583	151508	178120
		708.968	154581	108176	78690	36217.1	50123.3	30926.4	61645	101461	122421	168139	210960	165437	173808	166067	135902	140097	153951	174022	151696	178501
		707.151	156914	109881	79413.6	36311.9	49874.9	30866.9	61462.7	101174	122089	169406	211620	165615	173524	165355	135051	139803	153975	173440	150940	177279
		705.335	159774	110097	79422.6	36354.4	49838.5	30708.4	61390.6	100607	122176	169642	211637	165474	174209	165358	134895	139363	153055	172734	150948	177074
		703.517	161635	111034	80440	36632.1	49458.2	30856.7	61396.9	101259	122381	169395	211381	165860	174080	165702	134920	139172	153379	172956	151502	177641
		701.7	163133	111928	80516.2	36693.7	49481	30365.3	61219	101043	122331	169776	211944	165428	174026	165079	134577	138559	153216	172354	151128	176633
		699.882	163890	112085	80434.2	36443.1	49561.7	30487.5	61151.1	100599	122953	169625	211523	165694	173422	164764	134673	138098	153010	172172	150642	176437
		698.063	165064	112641	80506.2	36951.6	49374.1	30532.7	61498.4	101285	122756	170710	212225	166022	174172	165097	135032	138638	153028	172581	151378	177463
		696.244	164417	112653	80097.1	36662.6	48995.7	30509.1	60967.3	100823	121983	169917	212131	165790	173529	164665	134299	138879	152637	171667	150031	176313
		694.425	163430	112196	79714.3	36509.7	48701.2	30169.4	60932.5	100474	121880	169298	211120	165544	172961	164619	133806	138653	152095	171535	150443	175586
		692.605	162377	110654	79919.7	36385.8	48599.2	30180.3	60892.2	100851	122055	168936	210734	164938	172995	164212	134533	137398	152566	170856	149644	176129
		690.785	160547	110036	79442.3	36326.5	48788.4	30169.1	60516.8	100224	121376	168531	210702	164218	172176	163645	133787	137595	151623	170897	149652	175731
		688.965	158109	109284	79146.4	36165.7	48513.4	30023.4	60671.6	99862.4	120928	168685	209531	163912	172704	163352	133516	137504	151622	171037	149492	175605
		687.144	155871	108117	78664	35848.3	48440.3	30200.4	60789.2	100226	120667	168178	210019	164185	171976	163341	133282	137736	152353	171242	149924	175219
		685.322	152925	106869	77679.4	35562.7	48295.9	30108.2	60522.5	99214.7	120319	167050	208745	163886	171880	163138	133564	137697	151591	171396	149925	175998
		683.5	150210	105244	76875	35532.5	48185.8	30301.6	60763.7	99295.9	120060	166431	208918	163236	171981	163358	133622	137448	152531	170749	149725	176051
		681.678	147483	104294	76434.5	35333.5	48070.3	30404.3	60342.1	100193	120404	166610	207922	163024	171552	163475	133514	137922	152613	171683	150374	176747
		679.855	144627	103299	76135.6	35181.3	47728.6	30472.6	60454.2	99403.2	119631	166970	208199	162938	171678	163163	134277	137739	152644	171829	150193	176647
		678.032	141857	101841	75340.3	34845.3	47957.4	30087	60419.5	98971.4	119111	165781	207052	162420	171409	163215	133977	137863	152824	171379	150166	177253
		676.209	139981	100561	74840.2	34853.7	47832.5	30429.6	60663.2	98974.4	119190	164459	206235	162656	171007	164266	134403	137816	152875	171788	151158	176801
		674.385	137407	99990.3	74637.7	34826.4	48131.1	30310.1	60527.1	98999.3	118868	164611	206627	162446	171041	164359	134135	138824	153141	172823	150953	176961
		672.56	136301	99170.9	74191.4	34463.3	47759.5	30249.6	60395.1	98990	118236	164266	205780	162481	170745	163878	134772	138807	153448	172840	151269	177455
		670.736	133844	98127.1	74286.5	34533.4	47834.7	30493.3	60460.5	98639.5	118247	163995	205388	161765	170938	163663	134705	138645	153421	173110	151497	177920
		668.91	132951	97934.4	73755.6	34451.4	47827.6	30798.5	60256.1	98875.4	118412	163524	204157	161557	171142	163990	135092	139893	154213	173423	152209	178058
		667.085	131617	97687	73653.5	34136.6	48030.1	30516.1	60588.5	98757.9	117973	163301	204031	161394	170739	164329	135400	139625	154886	173334	152537	178613
		665.258	130680	97420.6	73387.2	34583.2	47976.5	30535	60942.6	99308.5	118357	162941	203942	161665	171496	164561	135958	140035	154776	174512	152709	179237
		663.432	129363	96500	73303	34309.6	48036.5	30864.6	61217.2	99234.7	118034	162460	203113	161585	170572	164736	135827	140370	155371	174944	152980	179400
		661.605	128673	96249	73197	34226.4	48167.6	30996.9	61177	99085.7	118454	162166	204205	161994	171304	165257	136016	140099	155903	174907	153573	179914
		659.778	127327	96381.2	73264.7	34307.3	48420.4	31486.3	61560.8	99838.3	118874	162495	204130	162219	171600	165291	136206	141362	156352	175929	154040	180946
		657.95	127281	95967.5	73421.4	34325.3	48716.9	31336.8	62063.5	100154	118910	163029	204847	162542	171782	167092	137467	142652	157116	177300	154928	182251
		656.122	126201	96389.6	73751.6	34369.3	49132.2	31535.9	62470.2	100733	119111	162596	204300	162296	172077	166959	138596	142612	158192	177823	155851	182620
		654.293	125849	95957	73879.3	34515.8	49416	31873.1	62694.9	101037	119634	162939	204058	163017	173168	167611	138174	143760	158786	178709	156764	183728
		652.464	125299	96365.2	74269.4	34786.5	49543.9	32128.1	62894.9	101619	119948	163187	204727	162944	173814	168207	139581	144139	159626	179557	156853	184688
		650.634	124669	95926	73966.5	35021.7	49947.8	32273.7	63637.3	101995	120397	164086	204343	163715	173999	169157	140488	145441	160624	181110	158313	184914
		648.804	123909	96011.5	74188.4	34609.1	50646.6	32667.8	64029.6	102882	120840	163961	204765	164659	174409	170555	141841	146166	161946	182214	159379	186976
		646.974	123484	96166.7	75262.4	35038.1	50914.8	32922.4	64914.7	103888	121132	164176	206019	164708	175766	171605	142252	147505	163088	183046	160308	188146
		645.143	122533	96022.8	74556.7	34968.5	51469.6	33258.9	65003.4	104159	121461	165384	206262	164816	176214	172114	143210	148256	164252	184782	161276	189035
		643.312	121707	96171.1	75220.5	35402.7	51710.2	33562.4	65557.5	104816	122693	165103	207228	165734	176152	173814	144366	149141	165109	185300	162385	190546
		641.48	120890	96309.7	75732.6	35754.8	52171.8	33865.8	66531.8	105568	123224	165944	207434	166131	177644	174517	145408	149901	166379	186327	163738	192188
		639.648	119965	96049.9	75964.7	35513.1	52661.8	34073.5	67030.8	106258	123482	165960	207428	166458	177895	175489	146228	151378	167820	188433	164497	192902
		637.816	118561	96088.9	76439.5	35990.5	53232	34671.3	67661.8	107167	124641	166386	208056	167674	179337	176538	147485	152658	169261	189815	165994	194372
		635.983	117621	95771.9	76933.1	36214	53832.1	35293.4	68311.7	107739	124777	167268	208264	167533	179980	176842	149032	153341	169912	190440	166811	195715
		634.15	116230	95561.4	77260.2	36264.2	54130.4	35676.5	69145.3	108559	125691	167828	208523	168757	180781	178970	149989	154769	171262	191941	169108	197157
		632.316	115265	96005.4	77520.3	36779.3	54915.4	35954.5	69572.3	109847	126515	168022	209805	168975	181894	179748	151140	156217	172845	194270	169235	198934
		630.482	113947	95740.4	77627.7	36909.7	55255.6	36375.5	70504.7	110683	127076	168928	210128	169886	181954	181579	152405	156841	174111	195051	170415	199490
		628.647	113038	95925.3	78446.3	37102.8	55880.4	36726.7	71353.6	111302	128249	169631	210660	170425	183026	182647	153407	158243	175432	196659	172291	200990
		626.812	111981	96469.7	79139.2	37377.6	56774.8	37381.6	72504.5	112645	129407	170289	211684	171406	185015	184534	155035	160589	176876	199065	173328	202603
		624.976	111485	97073.8	79923	37680.8	57164.7	38244.6	73619.5	114030	130239	171216	213226	172787	185941	186139	156937	160872	179300	200285	175317	205098
		623.14	109840	97458.3	80570.3	38156.8	57701.5	38644.3	74450.7	115222	130604	172188	213944	173608	187006	187704	157821	162879	180797	202294	176179	205891
		621.304	109601	97692.9	81181.8	38869.4	58782.7	39309.2	75232.5	116757	132117	173083	214635	174181	188522	189333	159548	164441	181747	203817	178247	207596
		619.467	109003	98318.1	81942.8	39044.1	59351.5	39916.6	76178.6	117986	132910	173465	215369	175160	189486	190432	160849	166067	183971	205791	179384	209443
		617.63	108721	99630.1	82996	39685.5	60273.9	40647.5	77452.3	119349	134466	174994	216287	176052	190950	191879	162626	166950	185348	207212	181267	210877
		615.793	108659	100233	84617.4	39902.1	61103.4	41602.6	78823.3	120914	136026	175615	218252	177576	193342	194092	164280	169046	187438	209153	182724	213051
		613.955	108630	101374	85296.8	40640.9	62154.1	42327.4	80394.9	122969	137225	177441	218906	178978	194506	195721	166360	170352	189577	211762	184060	214643
		612.116	108972	102465	87023	41388.8	62966.4	43066.8	81956.3	124339	138804	178721	220455	179942	195930	197710	168101	172579	191218	213485	185649	216739
		610.277	109643	104282	88829.9	42179.9	64252.8	44227.3	83079.2	126165	140777	180293	221629	181779	197654	199628	169936	174655	192724	215991	187909	218694
		608.438	111081	106854	90795	43068.5	65624.2	45074.7	85256.3	128743	142791	182592	223490	183391	199429	202267	171741	176868	195456	217831	189767	220537
		606.598	112392	108998	93166.8	44057.3	67257.3	45962.4	86947.3	130756	144989	183988	225855	185291	201462	204742	174207	178156	197481	220214	191444	222148
		604.758	114370	112010	95680.2	45148.8	68416.8	47433.9	88554.6	133198	147047	186084	227577	186146	203490	207171	175781	180727	199438	221634	193242	224629
		602.917	117004	115903	99315.7	46470.7	70188.3	48880.3	91067.1	136006	149048	188477	229579	188049	206147	208742	177605	182606	201754	224055	195532	226862
		601.076	120583	119869	102493	47983.5	72116.5	50046.2	92860.1	139251	151592	190515	231424	190378	208700	212072	180598	184271	203160	226933	197785	229221
		599.235	124727	124377	106677	49560.8	74649.3	51705.8	95709.9	142223	155036	193259	234043	193030	211477	214875	182390	186615	205683	229150	199462	231052
		597.393	129176	130129	110490	50842.7	76380.1	53494.9	98334.3	144904	156858	195807	236854	194874	212723	217419	184640	188381	208155	231465	200947	232445
		595.55	134296	135809	115654	53000.7	79495.6	54939.8	101082	149103	160500	199078	239897	197054	215549	219814	187009	191028	210594	233951	203891	235632
		593.708	139676	142801	120606	55287.9	81843.2	56892.8	104274	152328	163821	201552	242824	199522	218627	222666	189460	193994	213841	236692	205435	237290
		591.864	145732	148883	125280	57567.3	84932.9	58187.1	106714	155395	166935	204488	244825	201654	221452	226041	191958	195267	216201	239277	207116	238967
		590.021	151338	154452	130124	59368.3	87085.5	60383.9	110108	159629	170027	208168	248266	204123	223723	229380	195054	198019	218660	241814	209702	242516
		588.177	155693	159528	134526	61252.5	89951.5	62478	112863	162893	172969	211063	251258	206988	226907	232728	197647	200869	221313	245140	212248	244882
		586.332	159491	164686	138768	62897.2	92575	63928.7	115934	167133	176303	214096	254732	209645	229631	235366	199876	203257	223313	247729	214246	247142
		584.487	161580	168712	142597	64369.1	95189.1	65905.8	117930	170101	179960	216934	257478	212198	232619	238022	202914	206283	226362	250544	216388	249808
		582.642	162842	170595	144673	66009.7	97376.6	67029.8	120821	173215	182424	219387	260214	214345	235150	241306	205174	208533	229453	253095	218995	252877
		580.796	164259	172785	145987	66583.5	99423.6	68268.5	122235	176008	185036	222165	262265	217043	238147	243670	206834	211144	231706	256547	221309	255182
		578.95	163629	172948	147061	67491.6	100855	68876.9	124413	177591	186595	224308	264855	218265	240117	246702	209682	213160	233918	258043	222884	256550
		577.104	163612	173304	148112	67803.5	102563	69613.6	125642	180493	189156	227020	266992	220601	242355	250062	212055	215755	236357	261155	225634	259666
		575.256	161644	172096	147412	67843.3	103104	70040	126078	180730	190418	227463	268113	222331	245031	251367	214196	216882	238586	263615	227246	261821
		573.409	159900	170415	147380	67607	104065	70368.8	126744	182454	191489	228772	270763	223698	246786	254322	216506	219253	241008	266088	229645	264736
		571.561	157170	168122	145468	67134	103986	70337.6	126900	182992	191769	229670	271148	224600	247849	255234	217900	221741	242883	267964	231778	266254
		569.713	153807	165104	143479	66617.9	104315	69411	126833	183319	192756	230553	271436	225124	249508	257768	219028	223633	244470	270282	232622	268751
		567.864	149742	161539	141021	66108.9	104253	69528.8	126599	183022	192532	230694	272783	226093	250599	259009	220631	225231	246651	272863	234943	270851
		566.015	145094	157094	138030	64641.6	103567	68395.9	126060	181917	191810	230112	272172	226383	251559	260182	221725	226106	247958	274708	236569	272236
		564.165	140428	152863	134810	63487.2	102468	68185.4	125016	181827	191593	230222	272097	227338	251379	260290	222988	227049	248335	276161	237207	273535
		562.315	136188	147917	131406	62086	101697	67295.3	122937	179832	190966	228992	271831	226284	251622	260457	222795	227895	250578	276777	238939	275074
		560.465	130951	143215	127781	60707.1	100409	66329.9	122033	178563	189175	227730	270689	226175	250679	261758	223389	228621	250869	277615	239533	276573
		558.614	127742	140096	124788	59720.5	99773.7	65656.7	120372	176364	188495	227128	270300	225682	251674	260967	223961	229296	251547	279258	241491	277784
		556.762	123964	135843	122018	58673.6	98174.6	64531.5	119373	175197	187522	225720	269465	224907	251497	261430	224515	229722	251905	279821	242138	278395
		554.911	120983	132821	119598	57373.4	97154.2	63609.3	117934	173789	185642	224199	268410	224354	250980	260819	224513	229842	253476	281174	242342	279720
		553.058	118746	130416	117474	56704.1	96255.7	62849.5	116729	172721	184287	223711	266673	223767	250923	261749	224781	230616	254334	282178	243227	280903
		551.206	117267	128435	115274	55525.1	95421	62154.8	116166	171317	183426	222100	265968	222687	249840	261084	224706	231012	253645	282286	243707	282217
		549.353	115942	127555	115066	54983.3	94566.5	62002.8	115864	170324	182773	221253	265861	222605	249413	261088	224775	231487	254538	282781	244895	282646
		547.499	114898	127102	114996	54976	94018.5	61740.2	115168	170447	182458	221780	265220	222956	250541	261895	225358	231478	255152	283619	245976	283669
		545.645	115381	127201	115087	55401.5	93752.6	61703	115187	170397	182448	221191	265145	222906	249771	261331	226353	232192	255833	284528	246271	284636
		543.791	116233	128426	115466	55501.9	94070.7	62046	115344	171293	183323	222471	266427	223648	251186	262248	227345	232887	257610	285723	246906	285526
		541.936	117870	130498	117165	56253.3	94003	62469.7	117111	171863	184128	224083	267381	224176	252347	264011	228069	233599	258372	286944	248659	287376
		540.081	120338	133428	118832	57288.7	94578.2	63642.4	118045	173358	186077	224697	268119	225298	253219	265556	229098	234616	259181	288846	249668	287951
		538.225	124678	138266	123495	58871.9	97136.3	65001.8	120456	177661	189090	228123	271033	228642	256193	268425	232016	238138	262086	291197	252315	290514
		536.369	130545	144064	128126	60478.6	98956.4	66789	123931	181472	192129	231189	275644	230735	258961	271628	234043	240254	265348	295229	254740	293405
		534.513	137848	152281	134581	62919.5	101965	69301.1	127347	186083	197498	235656	279680	234328	263050	276297	237431	243664	268299	297537	257392	296691
		532.656	146727	161650	142098	66159	105761	72273.9	132045	191266	202117	241469	284750	238732	268000	280210	241825	246928	272510	302040	260147	299394
		530.798	157597	173681	151872	69928.6	110397	75902.1	138196	199313	209031	248070	292600	245013	274544	287191	246832	252189	277417	306434	264639	303681
		528.941	169499	186215	161824	74404.3	114663	79598.7	145082	207746	215875	254854	297846	249913	279401	293082	250452	256200	281075	311098	268152	307356
		527.082	182921	200346	173300	78883.4	120381	83543.7	151220	215837	224333	262756	306392	256243	286942	299014	256252	260766	285990	316705	272159	312948
		525.224	196445	216051	185309	84451.2	126823	88400.3	159677	225788	233246	271804	314613	263063	293140	307144	262204	266754	292175	322422	276661	317509
		523.365	209317	230937	196893	89423.4	133061	93087.8	166632	235632	242154	280839	323880	270276	302056	314235	267906	271840	297994	328311	281298	322380
		521.505	221939	244865	208180	94340.8	139202	97597.1	173735	244788	250615	289238	332181	276511	308900	320514	273927	276712	302540	333091	284835	325916
		519.645	232641	257208	218474	98805.7	145903	101556	181136	253171	258933	297085	340478	283401	315257	327926	279609	282594	308572	338307	289780	330248
		517.785	240805	265525	226623	101974	150434	105076	185552	260090	265723	303699	346809	289837	322494	333980	283814	287196	312297	342878	292911	333964
		515.924	246072	271104	231824	104274	155202	106908	190146	265637	271256	310038	352266	293628	326665	339094	287667	289471	316059	346463	295056	337056
		514.063	249413	276490	235736	106655	159144	109483	193386	271021	275277	314810	356059	296791	330622	342704	291035	293290	319253	349361	297508	339042
		512.201	251568	278060	237721	106879	161496	110216	195592	272441	277759	317043	358255	298166	332995	344038	292245	293056	320160	349789	298378	340329
		510.339	254419	280101	238913	107941	163811	110522	195702	273504	279067	317985	359568	299566	332538	345348	292811	294405	320615	350942	298694	340729
		508.477	255012	279329	238206	107802	163629	109968	194083	271581	277265	316125	357740	297843	331925	343308	292173	293526	319585	349476	298391	339992
		506.614	249716	273112	232748	105347	161729	107322	190036	266986	273296	312024	354775	295033	328998	340842	289729	292995	318112	347203	297114	339074
		504.75	238643	258814	221547	100696	158158	103508	183660	259038	266542	306339	348433	290096	324339	335936	285152	289143	314390	344438	294484	335140
		502.886	222779	241199	207318	95204.4	152725	98424.9	176106	249166	257630	297925	340514	283686	317482	329441	280413	284429	309469	339593	290199	332398
		501.022	206417	223188	192642	89363.7	146042	93359.9	166615	238887	248230	289007	331169	276890	310765	321920	275001	278979	303894	334949	286874	328232
		499.158	190597	204628	177714	82780.2	139182	87252.9	157517	226884	238023	279018	321532	269063	302149	313785	268213	272259	298434	328848	281558	323602
		497.292	177089	188221	164643	77213.2	132495	82029.3	148429	215658	232446	267962	311101	261571	293522	305299	261517	266825	291762	321937	275698	317573
		495.427	163865	173997	151965	71636.6	125607	76865.7	140336	204098	234699	257596	300364	252489	284100	295749	253875	260322	284334	315053	270481	312236
		493.561	151874	160475	140585	66594.6	118804	71888.1	132040	193889	208316	248398	291883	244911	276190	287761	247421	253697	277803	308421	265652	307000
		491.695	139384	147194	129428	61920.5	111252	66841.8	123834	183984	198047	239153	282164	237135	268252	278739	239618	247042	270421	301083	260075	300478
		489.828	130022	135437	120213	57717.3	105324	63090.1	117196	175234	189647	229825	273396	230600	259753	270011	232814	240322	264820	294867	253971	294942
		487.961	120788	126166	111801	53747.6	98911.8	59129.9	111145	167080	180873	222656	265317	223897	252791	262874	227210	234989	258341	288414	249793	289329
		486.093	114588	118353	105263	50675.3	93516	56120.6	105625	159513	175022	216059	258961	218233	246918	256483	221315	229861	252687	283336	244246	283896
		484.225	110081	112222	99955.6	48336.4	88888.2	53690.8	101665	153720	169440	209767	252930	212773	240725	250235	215308	223098	246638	276508	240041	279108
		482.356	106890	107928	95303.3	46460.2	84756.3	51299.6	97874.9	148277	163446	205139	247433	207965	234544	243832	210471	218427	241498	270251	235584	274125
		480.487	105861	104789	91776.8	44895.2	80762.7	49155.6	94005.3	143910	159609	200936	243848	204278	230292	238959	206114	213703	236457	266004	231199	270199
		478.618	105429	102127	89277.6	43314.9	77133.3	47499.4	90750	139813	155579	197071	239792	200445	226005	233863	202103	210000	232297	261348	227294	266723
		476.748	105662	100853	87601.9	42465.3	74711.6	46032.4	88497.7	136837	152969	194311	236758	198119	222691	229748	197049	206346	229246	256710	224507	262494
		474.878	106589	99613.6	85783.9	41459.6	72156	44626.3	86724.9	134307	150649	191962	233304	194887	219496	226282	194525	202826	224609	253265	220878	259136
		473.007	107649	98774.1	84469.2	40896.9	69958.4	43532.3	84691	131646	148144	189507	231313	192689	216086	223102	191437	199132	221136	250314	218713	255471
		471.136	108709	98305.2	83339.5	40174	68091.9	42871.6	82777	128955	146051	187701	229870	191139	213484	219689	188846	196592	218780	245783	216011	252420
		469.264	109388	97777.7	81864.4	39562.3	65918.9	41755.7	81211.2	126992	144034	185757	227167	189090	210695	217342	186102	194197	215349	243181	213203	249637
		467.393	110754	96745.7	81112.4	38896.2	63955.3	40927.5	79575.2	125083	142156	184461	225709	187694	208508	213847	183443	190987	212648	239583	209814	247461
		465.52	112055	96565.9	80148.5	38480	62634.9	40247.8	77677.1	123251	140419	182404	223151	185378	206851	211241	180863	188559	209576	237596	207615	244379
		463.647	112796	96266.1	79303.8	37885.2	61739.5	39329.5	77144	121276	138390	180333	221904	182933	204614	208544	178088	186341	207403	234470	205790	241548
		461.774	112858	95464.7	77940.4	37668.3	60306.7	38633.2	75854.5	119379	136220	178645	219118	180953	201627	205744	176423	183563	205046	231769	203665	239270
		459.9	112173	93805.7	76856.5	36905.8	58885.2	38077.3	74039.8	117500	135039	176545	217171	179584	199586	203733	173802	181287	202973	229591	201662	236535
		458.026	110932	92807.7	75459.5	36230.4	57797.9	37229.5	73266.5	115791	133031	174474	215491	177537	197738	201039	171910	179459	200509	227086	199637	233861
		456.152	108169	90477.9	73920.6	35404.6	56600.4	36452.8	71521.3	113912	131026	172206	211913	175401	194614	198777	170041	177450	197947	224576	197305	232122
		454.277	104927	88857.2	72518.3	34948.5	55544.7	35931.1	70731.6	111327	129508	169606	209699	173564	191983	195644	167718	174536	195845	221956	195301	229134
		452.401	102551	86566.7	70774.1	34084.6	54113.7	35088.4	69134.4	109467	127113	167655	208042	171623	190104	193753	165663	173317	193285	219610	193772	226350
		450.525	100936	84878.3	69438.5	33505.1	53168.4	34450	68217.7	107904	125072	165385	205518	169391	188512	191981	163711	171193	191162	216905	190882	224609
		448.649	100037	83799.6	68761.7	32992.5	52280.8	33688	67116.1	106691	123830	163554	202670	167970	185103	188963	162038	169095	189422	215450	188953	222925
		446.773	100432	82598.8	67680.3	32428.1	51271.1	33488.5	65538.2	104952	122178	161529	200170	165551	182795	187067	160118	167478	187576	213188	187339	220645
		444.895	100212	82195	66640.6	31856	49886.3	32833.5	64934.6	103555	120328	159077	197716	163567	180969	184767	157983	165964	185681	210855	185581	218272
		443.018	100173	81374.7	65745.3	31611.7	49615.2	32178.9	63444.4	102055	118522	156860	195943	161544	179070	182588	156800	163948	183612	208467	184039	216988
		441.14	99089.3	79826.5	64557.5	31374.2	48774.5	31627.1	62854.8	101032	116826	155011	193610	159778	177195	180294	155208	162270	182609	208050	183249	215528
		439.261	97285.9	78421.5	63334.3	30254.4	47818.4	31368.3	61658.6	99028.1	115063	152307	190248	157941	174567	179335	153910	161807	181188	205746	181473	213744
		437.383	93512.7	75653.2	61604.6	29530.3	47087.7	30694.5	60731.8	97360.8	113311	150394	188001	155918	172752	177529	152801	160284	179593	203972	180636	212509
		435.503	89291.6	73479.6	59721.5	28802.5	46222.9	30080.9	59690.9	95352.5	110691	147813	185828	153686	170939	176086	150393	158629	177645	202593	178960	210552
		433.624	85081.7	70596.6	58089.3	28362.3	45581.9	29684.4	59078.8	94472.9	109163	145774	183623	152891	168820	174034	149628	157554	176481	201524	177671	209594
		431.744	80832.6	68092.7	56847.4	27661.8	44779	29292	58387.2	92891.6	108135	144394	181576	151134	167998	172551	148526	156305	174823	199818	176704	208465
		429.863	77045.3	66334.3	55434.6	26940.3	44170.6	28870.5	57882	92248.3	106974	142111	180927	150156	166344	171009	147949	155235	174089	198842	175473	207794
		427.982	73907	64455.8	54393.2	26500.8	43425.5	28408.1	56913.2	91009.8	106099	141413	179750	149000	165204	169864	146457	153666	172817	197508	174546	206442
		426.101	71404	62560.9	53386.9	26279.5	42989.1	28009.6	56189.3	90331.4	104572	140702	178178	147873	164574	168553	145524	153034	172144	195524	173613	205271
		424.219	70055.3	61707.1	52794.2	25898.9	42345.6	27967.4	55536.2	89396.8	103940	139986	177380	148096	163592	167879	144776	152322	171013	194959	173155	204387
		422.337	69137.5	61030.3	52023.8	25505.2	41711.8	27323.5	54611.1	88813.3	103532	139178	177295	146979	162452	166705	143150	150862	170132	194481	172202	203594
		420.454	69178.9	60900.9	51552.5	25361.3	41257.4	27108.8	54657.1	87753.4	102857	138768	176570	146911	162071	165514	142461	149697	168732	192793	171300	202479
		418.571	70196	60713.1	51328.4	25249.3	40767.5	26745.5	53651.7	86954.2	102395	138211	176058	146089	161729	164678	142077	148494	167205	192079	170561	202058
		416.687	70454.8	61040.4	51120.3	24954.3	40072	26439.5	53040.9	86200.4	101902	137737	175911	145401	160899	164225	140404	147336	166536	190352	169774	200372
		414.803	72605.8	61475.1	50515.5	24837.1	39648.9	26043.3	52198.2	85558.5	101005	137868	175264	144640	158941	162530	138987	146261	165595	189404	168155	199114
		412.919	73965.1	61693.3	50762.8	24742.6	39492.6	25631.5	51845.3	85020.3	100712	137358	174705	144932	158740	161803	138157	145790	164222	188223	166971	197939
		411.034	75817.2	62216.5	50590.8	24644.1	38831.1	25303.3	51271.2	83811.3	100261	136872	174932	144014	158939	160991	137943	144506	163295	187061	165791	196961
		409.149	76944.4	62430.5	50932	24845.4	38331.6	25061.6	50653.6	83488.6	99573.9	136762	174064	143393	157407	159714	136113	143291	161656	185811	164642	195506
		407.263	78028.7	62676.2	50461.8	24622.3	37797.9	24670.1	49919.5	82614.5	99123.1	136465	173226	142406	156061	157964	134885	142162	160569	183429	163027	193949
		405.377	79547.2	63083.5	50179.9	24187.3	37642.2	24468.3	49400.5	82052.4	98822.3	135759	173290	141931	155790	157057	133723	141117	159439	182969	162611	192988
		403.49	80900.7	63021.5	49976.4	24270.6	36865.1	24191.1	48679.1	81165.8	97852.4	135411	172793	141485	154436	155908	132724	139492	158294	181923	161636	191656
		401.603	81444.2	63032.4	49481.5	24102.2	36427.5	23646.4	48042.7	80455.8	97431.5	135042	171313	140123	153941	154812	131534	138197	157051	180114	160266	190768
		399.716	82048.3	62957.2	49115.3	23850.3	35885.5	23152.3	47788.1	79317	96135.2	134143	170742	139641	153050	152869	130258	137065	155519	178315	159125	188758
		397.828	82428.3	62899.2	49204.9	23435.7	35595.3	22986.8	47231.7	78609.1	95736	133176	169904	138892	151656	151966	129016	136450	154641	177347	158124	187287
		395.94	82938	62556.7	48923.6	23430.4	35031.1	22630.8	46349.8	77758.6	94724	132434	169228	137992	150912	150254	127952	135021	153006	175930	156898	186318
		394.051	83423.5	62901.2	48379.1	23360.3	34219.8	22488	45843	77157.3	94422	132011	168450	137377	149720	149695	127056	134326	152084	174599	155336	185299
		392.162	84005.5	62822.2	48209.4	23160.5	34196.1	22042.2	45227.8	76192.3	93860.7	131056	167040	136197	148830	148163	126196	133174	150987	173658	154765	183135
		390.273	84716.9	62729.9	48004	22806	33904	21887.7	44541.5	75414.3	92717.6	130607	165740	135064	147090	147017	124902	131793	149549	172330	153615	182994
		388.383	84744.1	62931.4	47771	22831.2	33375.1	21598.4	44556.6	74946.2	92060.4	129031	164349	134134	145697	145542	123582	130806	148997	170997	152846	182025
		386.492	85345.2	62873.5	48199.3	22617.1	32841.2	21412.3	43556	73920.2	90811	127208	163226	132744	144421	144368	123073	129803	147595	170058	151906	180538
		384.601	85511.1	62884.5	47609.3	22586.9	32669.9	21160.3	43628.2	73543.9	90177	126507	161442	132010	143456	143365	121980	129281	147072	169832	150935	179987
		382.71	85749.5	62615.2	47475.6	22365	32468.2	20957.2	43282.6	72793.7	89060.9	124925	159684	130288	141421	142324	121175	128963	146189	168641	150624	178866
		380.819	85944.3	62539	47314.2	22123.4	32295.7	21018.6	42708.5	72276.4	88054.9	123575	158202	129529	140716	141496	121729	127417	145318	167645	149760	178610
		378.926	85071.4	62276.5	46752.6	22181.9	32218.4	21046.9	42609	71750.1	87400.9	121918	156289	128385	139114	140455	121357	127160	144900	167099	149755	177933
		377.034	84753.7	61896.5	46596.8	22100.2	31924.5	21013.1	42282.4	70884.6	86053.6	121012	155025	126743	138460	139786	119857	126936	144785	166538	148961	177815
		375.141	82988.7	60857.8	46219.1	21844.3	31604.3	20847.2	42128.9	70554.3	85249.7	119264	153981	125936	136756	138944	119429	126088	144121	166140	148440	177004
		373.248	81450.3	60146.9	45823.2	21572.7	31783.4	20871.6	42103.6	70113.3	84359.1	117650	151810	124457	135464	138304	118951	125928	143856	165465	148053	176130
		371.354	79937.6	59680.6	45583.2	21420	31305	20844.4	42244.7	69611.7	83894	116412	150297	124170	135279	137370	119401	125863	143860	165723	148710	176415
		369.46	78664.5	59310.8	45734	21413.9	31572.4	21061.5	42211.4	70021.1	83132.1	115614	150116	123615	134147	137535	119122	126077	144370	165819	148959	176761
		367.565	77793.1	59702.6	46165.7	21451.3	31520.5	21274.5	42822.1	69942	83174.1	115534	148713	123320	134349	137737	119880	126424	145398	166666	149668	178184
		365.67	77205.8	60463.6	46696.3	21843.6	32118.9	21904.3	43569.7	70563.5	83416.6	115071	148612	124096	134105	138672	120060	127258	146571	168296	150501	178861
		363.774	78044.4	61886.3	47859.6	22289.7	32350.5	22337.2	44394.8	71426.1	84418.8	115274	148715	124244	134989	139207	121036	128207	148371	169016	151713	179943
		361.879	78976.3	63676.4	49710.8	22793.7	33370.4	23388.4	45679.8	73115.1	84915.4	116117	150377	125173	136515	140399	122905	129732	150397	172318	154089	181771
		359.982	80269.1	65985	51260.6	23497.9	33801.9	24341.6	47097.3	74740	86801.4	118000	151563	127025	137561	143404	124842	131812	153480	175023	156936	185159
		358.085	81180.3	67501.8	52988.9	24182	34608.9	25129.6	48717.1	77131.3	88607.4	119670	153453	128797	139704	145815	127253	134530	156657	178327	159543	187887
		356.188	80812.9	68448.6	54094.5	24857.8	35134.9	25958.1	49842.1	78219.6	90067.4	121009	155189	130832	142408	148475	129838	136346	159975	182371	163479	191626
		354.291	79737	68544	54341.9	24998.5	35507.7	26642.7	50691.3	79532.8	91160.5	122322	156414	131962	143719	150940	132531	139955	163926	185901	166383	195809
		352.393	78099	68128.2	54271.8	24975.8	35059.9	26964.7	51030.3	79781	91756.6	122836	157387	133144	145337	153822	134326	141817	166461	189925	169782	198784
		350.494	76692.3	67017.4	54132	24905.7	35070.5	26794	51471.9	79998.9	92064	122639	157749	133906	146433	154586	136642	143531	169657	192824	173207	202941
		348.595	75337.6	66151.9	53631.4	24573.6	34449.1	26809.1	51378.8	80028.5	92090.8	122757	158160	134599	147153	156088	137590	144913	171515	194769	175400	205760
		346.696	74186.1	65605.4	52758.6	24568.1	34396.7	26867.6	50959.3	79979	91974.2	123270	157394	134682	146986	156376	138853	146042	172448	196020	177310	207304
		344.796	73641.9	65398.6	52556	24525.8	34044.2	26403.7	50747.9	79540.1	91529.9	121760	156834	133813	146555	155810	138355	145599	173197	197374	177238	208499
		342.896	72571.6	64630.2	51975.9	24101.9	33790.6	26550.4	50002.4	78940.8	90546.4	120658	155590	133393	145751	155737	138154	145766	173116	196747	177308	209163
		340.995	71465	63625.3	51579	23928.2	33438.5	26285.4	49653.2	78093.2	89863.3	120047	155133	132840	144402	154851	137347	145508	173154	196977	177223	208781
		339.094	69607.9	62336.8	50404.9	23703.3	32743.2	25854.7	49435.7	77645.8	88999	119251	154794	132406	144193	155004	137538	144421	173080	197293	177807	209786
		337.193	67959.5	60929.2	49837.5	23224.7	32261.3	25559.7	48976.4	77568	89073.8	118840	153435	131894	143955	154994	137357	145441	173012	197316	177685	209778
		335.291	67061	60825	49597.7	23199.8	32342.2	25865.6	49539.9	77791.3	89422.1	118883	154398	131831	144819	154996	137950	145266	173473	197556	177630	209555
		333.389	68338	61748.5	51099.4	23779.4	32494	26430.2	50447.5	78623	90286.7	119889	154279	132252	144568	155026	137587	145701	172504	197310	177434	208456
		331.486	71280.4	64501.9	52310	24180.2	33037.3	26693.7	50636	78365.1	89471.7	119187	153829	130764	143435	153594	136079	143693	170172	194228	174525	205674
		329.583	74325.4	67155.6	54094.1	24367.9	32944.6	26750.8	49626.4	77725	88223.6	116656	150758	127987	140071	149691	132703	140410	165840	189000	169689	200466
		327.68	75171.7	67549.1	53841.8	24294.2	32233.3	25905.7	48256.1	74357.5	85527.4	112817	145881	124455	135995	144835	128579	134868	159974	183227	164940	194985
		325.776	72163.9	63970.5	50590.5	22907.5	30885.6	24393.9	45522.1	70802.3	80996.8	108446	141601	119759	131793	139919	124489	131576	154731	178423	160388	189723
		323.871	64751.9	58165.7	46379.8	21111.8	28886	22792.1	42655.5	66726.2	77087.9	103872	136004	115701	126857	134747	120070	127163	149211	172921	155553	184704
		321.966	57663.3	51902.9	41907.1	19268.4	27116.9	21063.8	40023.7	63480.2	73433.9	100511	131958	112494	123453	131370	116824	123990	145834	168831	152351	181063
		320.061	51311.4	46368.4	38318.2	18058.2	25343.4	19907.1	37814.3	60311.6	70957.3	97126.1	128449	109489	120381	127515	113800	121144	142592	164580	148776	177700
		318.156	46272.9	42211.3	35141.5	16780.4	24029.9	18589.5	36290.8	57564.3	68470.1	94252.6	125061	107007	116679	124740	111357	119024	139749	162330	145747	174843
		316.249	41941	38608.2	32640.4	15588.3	22905.7	17887.6	34805.9	55871.4	65953.7	91588.9	123167	104648	114607	122158	109698	116989	137395	159817	143758	172992
		314.343	38642.9	35726.6	30257.1	14736.5	22142.7	17070.6	33506.5	54147.8	64397	89642.3	120782	102517	112619	120054	107831	115413	135597	157231	142672	171027
		312.436	35506.3	33137.3	28409.8	14020	21391.9	16433.6	32449	52716.1	62354.7	87812	118799	100757	110882	118457	106573	113880	133392	155176	140722	169095
		310.529	33375.1	31415.6	27306.4	13500.5	20714.8	15795.6	31639.7	51486.8	61477.1	86339.1	117230	99353.3	110156	117648	105638	112951	132367	153619	139960	168045
		308.621	31831.9	29992	26240.3	13044.1	20121.8	15607.3	31121.6	50470.3	60483.4	84997.8	115844	98716.8	109098	116638	104441	111939	132003	153780	138883	168253
		306.713	30729.6	28763.1	25098.6	12704.5	19962.8	15078.5	30425.6	49949.5	59740.3	84499.5	115335	97982.3	108644	115584	103634	111778	130330	152786	138428	166839
		304.804	29432.6	28010.1	24442	12455.5	19578.5	14890.5	30103.3	49256.1	59146.9	83685.8	114077	97077.9	107680	115424	103512	111615	130571	152028	138383	166721
		302.895	28622.1	27341.3	24021.5	12066.4	19214.1	14550.7	29650.1	48603.6	58562.9	83100.4	113129	96802.5	107244	115109	102617	110687	129772	151570	137961	166328
		300.986	27509.4	26198.8	23293.5	11715.5	18821	14327.5	28837	48219.7	58119.2	82516.5	112612	96338.6	106937	114259	102725	110898	129716	151766	138170	166934
		299.076	26427.4	25460	22487.3	11485.2	18519.7	14070.4	28778.3	47699.9	57753	81922.4	112175	96263.8	106346	114192	103004	111300	129594	152103	137914	167057
		297.166	25178.3	24580.2	21886.9	11304.7	18212	13937.8	28549.5	47247.1	57038.9	81731.7	112513	95511.1	106595	114075	102716	110539	129297	151945	138220	167155
		295.255	24339.3	23604	21340.4	10993.4	17963.4	13627.2	28446.5	46798.4	57026.4	81722.9	112099	95053.1	106256	113781	102588	111122	130125	152463	138909	168327
		293.344	23542.5	23044.1	20915.8	10874.5	17882.2	13507.8	28186.4	46662.6	56961.5	81126.8	111944	95116	106458	113953	103090	111292	130400	152862	139277	168879
		291.432	22985.5	22434.9	20709.8	10770.2	17875.7	13372.8	28041.6	46560.8	56779	81212.3	111860	95036.3	106526	114882	103444	112335	131189	153607	140042	169947
		289.52	22597.3	22407.7	20395.4	10774.3	17541	13362	27940	46525.8	56893.4	80670.2	111748	95555.5	106709	115189	103865	112376	131744	154732	140589	170706
		287.608	22409.4	22200.2	20313.8	10626.9	17636.5	13332.9	27816.3	46897.3	56722.8	81085.2	111451	95560.7	107227	115301	104365	112818	132344	155433	141338	171353
		285.695	22284.2	21863.4	20106.8	10619.3	17619.6	13533.9	27982.7	47080.5	57177	80955.1	112115	96118.8	107529	115915	105283	114120	133321	157026	143190	173288
		283.782	22101.6	21648.2	20140.3	10580.4	17534.7	13314	28055	46955.2	57176.2	81376.5	112603	96535.6	108459	116686	105834	114954	134137	157841	144365	174948
		281.868	21903.5	21712.7	20210.3	10541.5	17532.2	13496.6	28119.4	47325.1	57378	81923.1	113320	97349.3	108892	117965	107081	115893	135467	159595	145679	177027
		279.954	21684.5	21452	19667.8	10523.5	17540.1	13663.5	28212.5	47470.2	57506.6	81931.3	113126	97642.8	109871	118666	107816	117197	137114	161091	147002	178456
		278.04	21299.7	21225.3	19683.1	10486	17524.5	13454.2	28227.3	47825.5	57887.1	82578.1	113693	97959.7	110338	119492	109181	117835	138312	162575	148830	180598
		276.125	20929.5	21094	19690.6	10435.4	17572.9	13487.8	28403.9	47860.8	58169.5	82881.3	114182	98164.2	111106	120734	109575	119029	139753	164342	150265	182073
		274.21	20742.2	20761.8	19622.3	10503.6	17437.3	13619.3	28443.4	47822.9	57985.9	83130.8	114586	98591.9	112072	121778	110381	119837	141286	165690	151038	183555
		272.294	20649	20685.5	19627.2	10372.1	17391.7	13602	28629.1	48283.6	58728.8	83876.1	115233	99761.9	112773	122944	111477	121763	142584	167915	152640	186307
		270.378	20174.8	20811.5	19622.9	10423.4	17620.2	13852.2	28922.9	48553.6	58990.1	83726.1	115014	99834.1	113527	123284	113003	122096	144073	169263	154483	186863
		268.461	20236.9	20736.5	19575.6	10482.4	17795	13806.1	29109.7	48920.1	59540.7	84379.7	116522	100834	114396	124864	113753	124027	145761	171501	156468	189650
		266.544	20613.4	21037.2	19903.9	10452.7	17797.7	14152.6	29580.7	49600.6	60146	85193.4	116865	101504	115965	126442	114876	125042	147473	173114	157953	191881
		264.627	20578.9	21232.1	20093.9	10501.3	17892.9	14216	29837.6	50060.6	60465.4	85819.1	117670	102317	116706	127824	116598	127076	148303	175045	160190	194258
		262.709	21099.8	21589.9	20363.3	10706.3	18106.8	14581.9	30342.2	50683.3	60999.8	86662.1	118570	103343	117793	128783	117536	128357	150351	176564	161520	196541
		260.791	21500.5	21894.1	20635.1	11041.6	18353.1	14567	30581.9	51361.7	61910.6	87469.7	119614	103959	118938	129828	118686	129306	152863	179808	163920	199507
		258.872	21572.8	22087.5	20978.6	11040.5	18437.7	14752.8	30929.7	51483.5	62009.3	88110.1	120360	104665	120034	131716	120252	131228	154148	181224	165526	200628
		256.953	21288	21974.5	20656.2	11173.6	18599.2	14749.6	31015.5	52191.5	62696.8	88402.3	120817	105935	120770	132888	121758	132320	155435	183311	167446	203098
		255.034	20844.5	21590.8	20854.9	11077.4	18619.9	14828.4	31326.6	52155.5	63199	88727.1	121042	106196	121537	133805	122353	133529	157432	184994	168939	205200
		253.114	20364.7	21286.6	20376.4	11008.6	18571.6	14926.8	30934.4	52221	63337.7	89088.2	121962	106255	122540	134736	123867	134663	158698	186914	171064	207025
		251.194	19753.6	20750.9	19934.6	10877.3	18643.1	14759.5	31228.5	52604.2	64059.6	89463.4	122012	107366	123288	135820	124574	135796	160384	188478	172355	209468
		249.273	19270.4	20402.8	19952.4	10714.9	18495.9	14837.1	31215.2	52477.1	64105.7	89773.4	122113	108291	124428	137397	126022	136833	161176	190579	174340	211298
		247.352	18698.8	20010.6	19665.7	10806.3	18537.5	14858.6	31405	52844.4	64319.6	90728.8	122978	108584	125032	138049	127331	138903	162911	192022	176300	214172
		245.43	18131.4	19400	19623.7	10671.2	18832.7	14942.6	31532.3	53082.9	64663.5	90957.8	124347	109238	126486	139846	128368	139893	164971	195047	178437	216749
		243.508	17617.6	19273.5	19183.8	10676.7	18658.3	14994	31550.2	53564.4	65303.9	91673.1	124787	110023	127381	141275	129821	141872	167175	197127	181024	219466
		241.586	17238	18906.5	19027.5	10622.4	18898.7	14929.6	32210.6	54311.1	65960.9	92254.3	125504	111040	128736	142784	131694	144044	168520	199529	182632	222775
		239.663	16980.8	18671	19054.6	10750.2	18933.7	14912.1	32181.6	54541.3	66193.8	93299.3	126849	112230	130168	144242	132923	145561	171419	202825	184929	225696
		237.74	16548.1	18643.6	18901	10669.9	19028.4	15217	32467.1	55269.3	67114.3	93883.8	127971	112780	131893	147085	135051	148217	173908	205709	188385	228899
		235.816	16360.1	18529.2	18837.2	10658.5	19188.1	15295.6	32852.7	55675.9	67705.5	94720.1	128793	114011	133681	148440	136756	150080	176763	207628	190372	232127
		233.892	16307.2	18361.5	18857.8	10858.9	19317.8	15293.7	33004.2	56473.5	68540.8	96168.1	130634	115381	135172	150808	138510	151432	179245	211091	193008	235169
		231.968	16260.8	18549.8	19209.8	10816.3	19611.2	15642.4	33750.6	56939.5	69816.1	96927	131726	116498	137147	152713	140247	154144	181567	213787	196502	238453
		230.043	16169	18621.2	19488.8	10964.6	19918.7	15893.7	34322.6	58017	70624.7	98514.2	132877	118249	139205	155234	143087	156573	184704	217536	199901	242459
		228.118	16452.5	18995.1	19743	11129.8	20318.3	16161.7	34820.4	58904.5	71844.5	99406.1	134773	119893	141526	158299	145385	159626	187762	221350	202741	246889
		226.192	16645.1	19091	19929.7	11306.6	20363.3	16259.5	35342.7	59689.1	72798.9	101122	136896	121191	144048	160515	148296	161284	190739	224741	206707	250310
		224.266	16723.3	19501	20174.6	11375.6	20748.4	16365	35956.9	60529.1	73451.9	102236	137926	123129	145540	162660	149807	164128	193243	228465	209480	254852
		222.34	17014.3	19372.2	20541.5	11576.9	20775.1	16684.7	36249	61457.1	74419.9	103099	139461	124256	147067	164911	151762	166626	196105	231674	212568	258528
		220.413	17218.3	20007.8	20976.9	11785.9	21589.3	17228.7	37008.1	62685.6	75820.9	105222	141088	125951	149728	167566	154804	169467	199153	236063	215483	262631
		218.486	17566.1	20173.4	21033.4	11897.6	21680.7	17422.2	37621.5	63972	77631.1	106588	143204	127940	152083	170394	157246	172430	202619	240612	219478	266569
		216.558	17943.7	20628.2	21562	12171.3	21939.4	17786.8	38376.1	65180.1	78487.4	108506	144929	129745	154830	173521	160339	175328	206516	244228	223591	271613
		214.63	18151.2	21029.7	22021.6	12311.3	22551.9	17945.1	39051.3	66180.2	79836.1	109630	146881	131777	156584	175867	162455	177978	209466	247315	227049	275415
		212.701	18507.8	21442.7	22197.1	12617.2	22899.7	18402.8	39730	67221.4	80963.8	111901	148404	133539	159081	179054	165384	181440	212988	252003	230448	279890
		210.772	18599.7	21755.6	22675.9	12926.9	23181.3	18744.9	40573.1	68688.5	82206.4	113375	150167	135647	161753	182162	168326	184442	216495	255512	233612	284738
		208.843	18989.7	22468.9	23177.7	13033	23644.2	19044.1	41321.3	69964.6	84045.9	114678	152616	137874	164430	184732	171171	187508	220440	260739	238505	289145
		206.913	19205.9	22565.2	23508.3	13329.5	24084.8	19515.6	42036.7	70995.3	85460.9	117169	155385	139871	167324	189820	174757	190910	225140	266116	242645	295363
		204.983	19562	22682.2	23744.3	13378.5	24605.6	19949.2	42793.3	72445.2	86910.4	118857	157546	142082	170246	192305	177809	194616	229814	270605	248002	300535
		203.053	19601.9	22966.2	24174.4	13738.3	24960.4	20311.5	43686.9	73916.5	88796.9	120997	160346	144539	173353	196281	181002	198834	233315	275159	252457	305342
		201.122	19786.7	23194.4	24439.9	13981.4	25438.1	20729.3	44243.4	75204.7	90504	122571	162262	147082	176557	199376	184818	202207	238248	280897	256791	311587

## Sheet: Figure 2i
Figure 2i
		Temperature (K)	ν1(cm-1)	ν2 (cm-1)
		298	979.222	579.412
		323	979.222	579.032
		348	978.565	578.508
		373	978.188	577.786
		398	977.921	577.556
		423	977.504	577.292
		448	977.072	576.859
		473	976.711	576.282
		498	976.236	575.812
		523	975.795	575.327
		548	975.482	574.869
		573	975.073	574.346
		598	974.542	574.186
		623	974.113	573.998
		648	973.71	573.704
		673	973.213	572.921
		698	973.059	572.797
		723	972.482	572.999
		748	972.164	572.109
		773	971.725	571.614

## Sheet: Figure 2j
Figure 2j
		Temperature (K)	ν3(cm-1)	ν4 (cm-1)
		298	813.663	511.334
		323	813.468	511.432
		348	813.146	511.309
		373	812.778	511.209
		398	812.617	511.109
		423	812.255	511.093
		448	811.918	511.105
		473	811.601	511.015
		498	811.238	510.683
		523	810.878	510.86
		548	810.638	510.861
		573	810.302	510.827
		598	809.962	510.789
		623	809.726	510.725
		648	809.297	510.714
		673	809.04	510.629
		698	808.921	510.641
		723	808.489	510.758
		748	808.246	510.684
		773	807.956	510.765

## Sheet: Figure 3a
Figure 3a
		298 K	473 K	773 K
	Wavelength (nm)	Intensity
	450	0	0.51975	4.10115
	451	0	1.57727	8.29711
	452	0	1.24061	9.78915
	453	0	1.43294	9.89342
	454	0.16799	1.08637	18.573
	455	0	1.83159	15.8976
	456	0.17191	1.29703	21.9308
	457	0.17381	3.93406	19.2166
	458	0	6.24776	23.9024
	459	0.17754	7.84568	18.1192
	460	0	9.48393	22.9084
	461	0	12.1436	34.0008
	462	0.36761	18.4244	37.5173
	463	0	24.0291	47.4011
	464	0	35.8077	51.0816
	465	0.18956	47.6048	54.8131
	466	0.19144	45.6021	71.6401
	467	0	59.8192	92.0997
	468	0.39059	57.6758	97.9955
	469	0	62.9173	88.8925
	470	0	74.6964	99.9272
	471	0.40216	95.3632	143.654
	472	0.81211	126.704	188.213
	473	0.20497	189.334	212.676
	474	0.20697	246.952	258.758
	475	0.83628	362.353	302.277
	476	0.21114	407.581	398.641
	477	0.63945	363.909	322.677
	478	0	374.484	307.574
	479	0.65252	388.93	246.03
	480	0.21974	398.845	276.589
	481	0.22191	440.821	269.888
	482	0.67203	477.344	321.975
	483	0.9042	539.92	319.138
	484	1.36885	527.458	316.271
	485	0.69093	388.245	331.029
	486	1.39504	276.669	456.789
	487	1.87806	220.137	479.178
	488	20.6226	205.672	643.103
	489	12.6869	176.22	718.657
	490	1.93467	168.907	686.957
	491	2.68764	159.854	708.597
	492	1.48048	173.403	585.495
	493	0.74728	131.557	559.285
	494	1.25748	107.345	551.847
	495	2.28683	117.765	643.982
	496	2.05427	122.057	869.196
	497	2.59326	136.682	915.294
	498	1.8319	169.807	1248.63
	499	1.32059	216.639	1320.81
	500	1.33309	187.942	1358.26
	501	1.07658	176.379	1046.09
	502	0.27178	107.509	820.577
	503	1.37279	102.392	653.821
	504	0.27736	84.603	544.907
	505	0.28017	70.0581	447.96
	506	0	60.0972	416.433
	507	1.42978	62.8759	423.17
	508	4.33292	88.1111	535.565
	509	2.91709	138.343	736.84
	510	13.2544	223.181	961.932
	511	11.8941	341.973	1565.41
	512	24.0186	503.85	2063.17
	513	30.3328	669.9	2651.99
	514	26.0533	862.593	3644.33
	515	54.1746	1248.58	4789.13
	516	120.348	2047.83	7696.51
	517	170.492	3528.94	12153.2
	518	320.541	6253.94	19625.6
	519	639.553	15190.1	35143.1
	520	2050.69	38687.3	83350.5
	521	3608.87	46870.8	107705
	522	3976.16	51130.5	119522
	523	3789.66	55989.1	126817
	524	3657.61	45981.6	103539
	525	4396.08	38198.8	89815.8
	526	3734.08	22704.8	57778.2
	527	3474.67	16907	44027.5
	528	3021.36	12658.7	35839.1
	529	3348.1	11332.6	33006.7
	530	4502.43	11308.8	32385.5
	531	5610.97	12343.2	33566.2
	532	6035.74	14365.4	36871.6
	533	5420.5	19278.9	44440.6
	534	4263.92	31518.4	61215.5
	535	4222.55	50383	82744.6
	536	3577.51	54636.5	90368.7
	537	2196.54	36217.5	68189.1
	538	1182.2	18194.7	41689.6
	539	838.715	11491.8	28566.6
	540	866.558	8408.3	21021.6
	541	985.29	6992.34	16975.5
	542	1185.25	6548.83	14422.7
	543	2366.43	7254.75	14361
	544	5430.43	9279.56	15584.9
	545	4856.59	11807.5	18043.4
	546	6166.4	15447.9	20302.1
	547	6551.38	24450	25348
	548	6908.4	35446.3	31272.9
	549	5005.07	27619.4	25969.3
	550	5864.23	24885.5	23111.9
	551	6325.87	17879.6	18764.5
	552	8372.18	14040.7	16687.7
	553	10440.5	12515.4	15490.9
	554	10316	12547	14665.4
	555	6953.89	13474.7	16071.6
	556	5111.67	16763.7	17706.2
	557	4576.74	22440.1	20832.8
	558	5540.41	31137.2	24804.9
	559	6274.07	37359.6	27307
	560	5930.22	37146.5	27363.1
	561	4840.72	29726.5	23039.9
	562	2718.59	20402.4	18407.3
	563	1809.73	14553.6	14324.5
	564	1375.75	11083.2	11337.4
	565	1116.93	8628.97	9043
	566	829.141	6437.51	7131.91
	567	589.796	4807.77	5231.11
	568	509.133	3798.43	4059.16
	569	435.106	3132.51	3440.74
	570	362.105	2536.9	2612.74
	571	337.435	2189.87	2356.29
	572	197.99	1899.28	2056.37
	573	258.266	1685.29	1793.39
	574	227.653	1602.89	1632.65
	575	155.773	1196.11	1351.32
	576	141.997	987.005	1105.68
	577	153.456	813.225	995.156
	578	123.156	721.004	793.838
	579	115.008	650.971	626.002
	580	79.9359	554.285	623.189
	581	77.6303	533.326	585.599
	582	54.7161	414.302	471.169
	583	72.757	484.714	506.816
	584	87.7733	583.529	704.695
	585	99.6522	800.2	653.806
	586	25.9687	995.205	717.794
	587	31.4176	1077.32	807.819
	588	29.6026	922.91	843.416
	589	35.2429	874.494	758.905
	590	28.1182	876.445	633.4
	591	23.8802	763.04	615.844
	592	20.3005	658.106	577.723
	593	9.49463	549.209	518.148
	594	6.41541	345.74	245.529
	595	5.69208	278.712	214.388
	596	4.12316	192.875	196.374
	597	5.01739	180.265	163.577
	598	1.69635	117.018	122.631
	599	4.30241	96.4562	73.1826
	600	0	93.1718	103.965
	601	1.77235	70.6815	60.2942
	602	0	48.4612	30.5911
	603	1.82492	37.3726	15.5207
	604	1.85281	28.9571	23.6368
	605	1.882	32.456	24.0092
	606	0.95568	17.5112	40.6395
	607	0	12.5522	24.7611
	608	0.98589	20.1901	33.5395
	609	0	7.55876	42.6024
	610	1.01776	15.3578	8.65592
	611	0	10.0286	17.5849
	612	0	12.4568	26.8068
	613	1.06838	17.2731	63.6046
	614	0	16.3991	18.4856
	615	0	5.95824	28.2085
	616	0	18.1795	19.1263
	617	1.1433	13.5552	38.8943
	618	0	16.2915	39.5539
	619	1.18296	10.2003	10.0609
	620	0	10.3793	51.1869
	621	0	17.1585	20.8294
	622	0	14.7706	63.5723
	623	1.26775	6.83215	43.1279
	624	0	12.5169	65.8443
	625	0	141.559	223.398
	626	13.3686	57.6371	454.793
	627	0	132.072	231.585
	628	13.8744	104.681	118
	629	0	45.7076	240.441
	630	14.392	46.5368	0
	631	0	173.76	124.643
	632	0	128.753	253.985
	633	0	163.966	517.518
	634	0	167.014	527.136
	635	0	204.179	805.551
	636	0	190.735	410.458
	637	0	388.874	278.951
	638	0	414.591	853.403
	639	0	312.467	1305.3
	640	0	580.851	1626.32
	641	17.7246	687.756	1356.71
	642	0	935.322	1691.31
	643	36.8849	1033.66	1411.65
	644	37.6222	1034.05	3199.71
	645	0	1613.06	4405.85
	646	39.1576	2236.9	5494.98
	647	59.9493	2670.79	5608.45
	648	81.5741	3824.7	7284.64
	649	124.949	5319.7	7615.84
	650	404.339	4977.45	16289.2
	651	739.242	7452.3	10540.2
	652	1221.23	9884.19	17940.1
	653	1088.63	12173.8	19867.5
	654	1969.74	13737.5	18131.9
	655	1491.71	12811.6	20137.8
	656	1887.03	12699	20575.5
	657	2126.7	12714	17877
	658	2149.97	11504.8	16564.2
	659	1630.15	12801.3	14084.2
	660	1005.81	13637	20935.5
	661	731.346	10510.3	17047.4
	662	776.744	9358.78	16043.3
	663	881.372	8580.47	13057.4
	664	583.06	7038.6	8182.08
	665	1166.05	5349.52	8137.06
	666	1104.34	4728.17	7044.21
	667	1039.5	4617.49	8037.1
	668	1100.68	4570.97	7709.14
	669	1332.7	5673.93	6517.27
	670	1581.45	5335.99	7017.38
	671	1815.6	5410.34	8477.64
	672	1667.01	4871.27	9136.74
	673	1319.28	5018.73	11220.3
	674	734.156	5627.05	8672.06
	675	339.852	5906.7	6142.08
	676	129.954	5882.93	10684
	677	130.205	6408.91	7751.64
	678	216.103	6009.48	9189.63
	679	171.911	5558.8	4751.76
	680	215.542	4181.77	5499.46
	681	128.187	3868.63	3997.43
	682	84.7993	2513.51	6490.85
	683	0	2042.57	4297.92
	684	41.8453	1623.69	3914.76
	685	41.5915	1165.56	1768.65
	686	82.7061	1560.02	2461.91
	687	0	1374.7	2099.47
	688	122.911	618.233	1742.23
	689	0	704.318	2431.41
	690	40.7645	483.315	1733.48
	691	162.958	483.02	2078.9
	692	0	263.583	2773.11
	693	0	440.004	694.382
	694	40.9291	617.613	348.096
	695	0	309.88	698.613
	696	41.2617	400.263	1052.77
	697	41.4912	268.326	705.753
	698	41.7396	359.91	1419.96
	699	42.0221	226.466	357.392
	700	0	45.6531	360.231
	701	8.54419	18.4186	0
	702	0	13.9365	0
	703	0	4.69206	37.0232
	704	8.80816	23.7345	112.368
	705	4.45635	19.213	75.8011
	706	0	4.85787	268.321
	707	0	9.83397	38.798
	708	0	9.9636	0
	709	4.68422	0	0
	710	4.74931	0	0
	711	0	5.19388	40.983
	712	0	0	0
	713	0	5.35602	253.574
	714	0	16.312	42.9039
	715	5.12076	16.5581	43.5512
	716	5.20419	33.6558	44.2608
	717	5.29467	11.4137	135.091
	718	0	0	183.236
	719	0	5.9038	0
	720	5.57101	12.0093	47.3806
	721	5.6686	12.2197	0
	722	17.312	6.21989	0
	723	0	6.33397	0
	724	0	6.45083	0
	725	0	0	0
	726	6.20817	0	0
	727	0	0	107.518
	728	0	13.869	109.435
	729	0	0	0
	730	0	21.5758	0
	731	0	0	57.8589
	732	6.93768	0	59.004
	733	0	0	120.303
	734	0	0	122.627
	735	0	0	0
	736	0	0	0
	737	0	0	130.154
	738	7.79342	0	198.845
	739	0	17.1183	0
	740	0	17.4626	0
	741	0	0	0
	742	0	0	0
	743	0	9.27354	0
	744	0	0	0
	745	0	0	76.1621
	746	0	0	0
	747	0	0	0
	748	0	20.4802	0
	749	0	0	0
	750	0	10.6414	0

[truncated: 12 more sheets: Figure 3b, Figure 3c, Figure 4a, Figure 4b, Figure 4c, Figure 5a, Figure 5b, Figure 6a, Figure 6b, Figure 6c, Figure 6d, Figure 6e]
